# Supplementary material for: Numerical Solution for the Extrapolation Problem of Analytic Functions
Source: Research (Wash D C). 2019 May 28;2019:3903187. doi: 10.34133/2019/3903187 (PMC6750076; doi:10.34133/2019/3903187)
Supplement: Supplementary Materials — The supplementary materials are divided into two parts: (A) The supplementary figures and tables for the statistical analyses of parameters affecting extrapolation accuracy, and the bibliometric review figures. (B) The supplementary database: Data File S1. experiments.xlsx (attached): database for the parametric investigation of extrapolation errors. Figure S1: bibliometric map of papers with keyword extrapolation. Utilizing a bibliometric procedure [5] for a co-keywords based bibliometric analysis for the top 2000 papers in terms of their citations, containing extrapolation as keyword, the keywords highly associated with extrapolation—closer on the bibliometric map—are interpolation, risk assessment, prediction, uncertainty, modeling, etc. The almost coincident positions of extrapolation and interpolation indicate that the techniques aiming to extend a series of values beyond the observed domain are mainly based on interpolation procedures, which is an effort to mathematically formulate the phenomenon [53]. Figure S2: Evolution of terms in Google Books. Commencing the eighties and on, the effort of the researchers is decreasing, reflecting the failure to predict time-series values. This is demonstrated through a search in over 25 million—as of October 2015—books [54], for the words forecasting and extrapolation and the closely related topic of interpolation [53]. Figure S3: variance of ε′ for number of derivatives. Figure S4: variance of ε′ for number of digits. Figure S5: variance of ε′ for number of divisions. Figure S6: variance of ε′ for number of integrations. Nonsignificant differences (as per Table S5). Figure S7: variance of ε′ for domain length. Nonsignificant differences (as per Table S6). Figure S8: variance of ε′ for function. The function sin(x) exhibits less errors than the more complex ecos⁡(x) (MD = 15.6422, p-value = 1.0597 ∗ 10−10, from Table S7). Figure S9: variance of ε′ for kernel. The Gaussian kernel exhibits lower errors than the Shifted Loga [file 3903187.f1.zip]

Archive with 2 entries (2 files):
- experiments.xlsx
- Supplementary Materials.pdf
