# Supplementary material for: Numerical Solution for the Extrapolation Problem of Analytic Functions
Source: Research (Wash D C). 2019 May 28;2019:3903187. doi: 10.34133/2019/3903187 (PMC6750076; doi:10.34133/2019/3903187)
Supplement: Supplementary Materials — The supplementary materials are divided into two parts: (A) The supplementary figures and tables for the statistical analyses of parameters affecting extrapolation accuracy, and the bibliometric review figures. (B) The supplementary database: Data File S1. experiments.xlsx (attached): database for the parametric investigation of extrapolation errors. Figure S1: bibliometric map of papers with keyword extrapolation. Utilizing a bibliometric procedure [5] for a co-keywords based bibliometric analysis for the top 2000 papers in terms of their citations, containing extrapolation as keyword, the keywords highly associated with extrapolation—closer on the bibliometric map—are interpolation, risk assessment, prediction, uncertainty, modeling, etc. The almost coincident positions of extrapolation and interpolation indicate that the techniques aiming to extend a series of values beyond the observed domain are mainly based on interpolation procedures, which is an effort to mathematically formulate the phenomenon [53]. Figure S2: Evolution of terms in Google Books. Commencing the eighties and on, the effort of the researchers is decreasing, reflecting the failure to predict time-series values. This is demonstrated through a search in over 25 million—as of October 2015—books [54], for the words forecasting and extrapolation and the closely related topic of interpolation [53]. Figure S3: variance of ε′ for number of derivatives. Figure S4: variance of ε′ for number of digits. Figure S5: variance of ε′ for number of divisions. Figure S6: variance of ε′ for number of integrations. Nonsignificant differences (as per Table S5). Figure S7: variance of ε′ for domain length. Nonsignificant differences (as per Table S6). Figure S8: variance of ε′ for function. The function sin(x) exhibits less errors than the more complex ecos⁡(x) (MD = 15.6422, p-value = 1.0597 ∗ 10−10, from Table S7). Figure S9: variance of ε′ for kernel. The Gaussian kernel exhibits lower errors than the Shifted Loga [file 3903187.f1.zip › experiments.xlsx]

## Sheet: Sheet1
# derivatives	# digits	domain length	# divisions	limit	kernel	# integrations	shape param.	function	cond(H)	cond(Φ)	inv(H)H-I	inv(Φ)Φ-I	error ux	error uxx	err u(N+1)	time	error uxx	err u(N+1)
25	500	0.5	50	5	1	0	0.2	1	2.83963e+175	7.06219e+79	0	0	-2.71181e-27	-2.38025e-24	-1.23528e-27	28.2056	-26.5667	-23.6234
25	500	1	50	5	1	0	0.2	1	1.69306e+168	1.98681e+50	0	0	-4.4532e-14	-1.8144e-11	-2.94426e-14	26.843	-13.3513	-10.7413
25	1000	0.5	50	5	1	0	0.2	1	2.83963e+175	7.06219e+79	0	0	-2.71181e-27	-2.38025e-24	-1.23528e-27	34.1059	-26.5667	-23.6234
25	1000	1	50	5	1	0	0.2	1	1.69306e+168	1.98681e+50	0	0	-4.4532e-14	-1.8144e-11	-2.94426e-14	35.7336	-13.3513	-10.7413
25	2000	0.5	50	5	1	0	0.2	1	2.83963e+175	7.06219e+79	0	0	-2.71181e-27	-2.38025e-24	-1.23528e-27	57.2687	-26.5667	-23.6234
25	2000	1	50	5	1	0	0.2	1	1.69306e+168	1.98681e+50	0	0	-4.4532e-14	-1.8144e-11	-2.94426e-14	57.5021	-13.3513	-10.7413
50	500	0.5	50	5	1	0	0.2	1	Inf	7.06219e+79	4.93355e-144	0	-2.71181e-27	-2.38025e-24	-1.23528e-27	53.6617	-26.5667	-23.6234
50	500	1	50	5	1	0	0.2	1	Inf	1.98681e+50	1.75275e-158	0	-4.4532e-14	-1.8144e-11	-2.94426e-14	53.6366	-13.3513	-10.7413
50	1000	0.5	50	5	1	0	0.2	1	Inf	7.06219e+79	0	0	-2.71181e-27	-2.38025e-24	-1.23528e-27	66.6142	-26.5667	-23.6234
50	1000	1	50	5	1	0	0.2	1	Inf	1.98681e+50	0	0	-4.4532e-14	-1.8144e-11	-2.94426e-14	66.9084	-13.3513	-10.7413
50	2000	0.5	50	5	1	0	0.2	1	Inf	7.06219e+79	0	0	-2.71181e-27	-2.38025e-24	-1.23528e-27	103.465	-26.5667	-23.6234
50	2000	1	50	5	1	0	0.2	1	Inf	1.98681e+50	0	0	-4.4532e-14	-1.8144e-11	-2.94426e-14	104.569	-13.3513	-10.7413
75	500	0.5	50	5	1	0	0.2	1	Inf	7.06219e+79	1.6773e+45	0	-2.71181e-27	-2.38025e-24	-1.23528e-27	105.951	-26.5667	-23.6234
75	500	1	50	5	1	0	0.2	1	Inf	1.98681e+50	1.77592e+23	0	-4.4532e-14	-1.8144e-11	-2.94426e-14	105.924	-13.3513	-10.7413
75	1000	0.5	50	5	1	0	0.2	1	Inf	7.06219e+79	0	0	-2.71181e-27	-2.38025e-24	-1.23528e-27	129.448	-26.5667	-23.6234
75	1000	1	50	5	1	0	0.2	1	Inf	1.98681e+50	0	0	-4.4532e-14	-1.8144e-11	-2.94426e-14	130.925	-13.3513	-10.7413
75	2000	0.5	50	5	1	0	0.2	1	Inf	7.06219e+79	0	0	-2.71181e-27	-2.38025e-24	-1.23528e-27	208.705	-26.5667	-23.6234
75	2000	1	50	5	1	0	0.2	1	Inf	1.98681e+50	0	0	-4.4532e-14	-1.8144e-11	-2.94426e-14	208.651	-13.3513	-10.7413
25	500	0.5	100	5	1	0	0.2	1	4.76376e+182	3.61937e+191	0	3.00772e-291	-1.71119e-68	-3.51416e-65	-8.18737e-69	105.457	-67.7667	-64.4542
25	500	1	100	5	1	0	0.2	1	2.83963e+175	6.46997e+131	0	0	-2.3092e-40	-2.29192e-37	-1.8582e-40	106.673	-39.6365	-36.6398
25	1000	0.5	100	5	1	0	0.2	1	4.76376e+182	3.61937e+191	0	0	-1.71119e-68	-3.51416e-65	-8.18737e-69	153.467	-67.7667	-64.4542
25	1000	1	100	5	1	0	0.2	1	2.83963e+175	6.46997e+131	0	0	-2.3092e-40	-2.29192e-37	-1.8582e-40	150.063	-39.6365	-36.6398
25	2000	0.5	100	5	1	0	0.2	1	4.76376e+182	3.61937e+191	0	0	-1.71119e-68	-3.51416e-65	-8.18737e-69	294.626	-67.7667	-64.4542
25	2000	1	100	5	1	0	0.2	1	2.83963e+175	6.46997e+131	0	0	-2.3092e-40	-2.29192e-37	-1.8582e-40	294.835	-39.6365	-36.6398
50	500	0.5	100	5	1	0	0.2	1	Inf	3.61937e+191	1.38867e-129	3.00772e-291	-1.71119e-68	-3.51416e-65	-8.18737e-69	137.912	-67.7667	-64.4542
50	500	1	100	5	1	0	0.2	1	Inf	6.46997e+131	4.93355e-144	0	-2.3092e-40	-2.29192e-37	-1.8582e-40	137.875	-39.6365	-36.6398
50	1000	0.5	100	5	1	0	0.2	1	Inf	3.61937e+191	0	0	-1.71119e-68	-3.51416e-65	-8.18737e-69	188.82	-67.7667	-64.4542
50	1000	1	100	5	1	0	0.2	1	Inf	6.46997e+131	0	0	-2.3092e-40	-2.29192e-37	-1.8582e-40	188.67	-39.6365	-36.6398
50	2000	0.5	100	5	1	0	0.2	1	Inf	3.61937e+191	0	0	-1.71119e-68	-3.51416e-65	-8.18737e-69	349.559	-67.7667	-64.4542
50	2000	1	100	5	1	0	0.2	1	Inf	6.46997e+131	0	0	-2.3092e-40	-2.29192e-37	-1.8582e-40	353.753	-39.6365	-36.6398
75	500	0.5	100	5	1	0	0.2	1	Inf	3.61937e+191	1.58417e+67	3.00772e-291	-1.71119e-68	-3.51416e-65	-8.18737e-69	196.438	-67.7667	-64.4542
75	500	1	100	5	1	0	0.2	1	Inf	6.46997e+131	1.6773e+45	0	-2.3092e-40	-2.29192e-37	-1.8582e-40	193.342	-39.6365	-36.6398
75	1000	0.5	100	5	1	0	0.2	1	Inf	3.61937e+191	0	0	-1.71119e-68	-3.51416e-65	-8.18737e-69	260.679	-67.7667	-64.4542
75	1000	1	100	5	1	0	0.2	1	Inf	6.46997e+131	0	0	-2.3092e-40	-2.29192e-37	-1.8582e-40	262.795	-39.6365	-36.6398
75	2000	0.5	100	5	1	0	0.2	1	Inf	3.61937e+191	0	0	-1.71119e-68	-3.51416e-65	-8.18737e-69	468.251	-67.7667	-64.4542
75	2000	1	100	5	1	0	0.2	1	Inf	6.46997e+131	0	0	-2.3092e-40	-2.29192e-37	-1.8582e-40	468.732	-39.6365	-36.6398
25	500	0.5	200	5	1	0	0.2	1	7.99211e+189	Inf	8.68600000000000e-321	5.16172e-07	-1.76574e-62	-1.62274e-58	-3.0864e-59	545.683	-61.7531	-57.7898
25	500	1	200	5	1	0	0.2	1	4.76376e+182	Inf	0	1.57583e-128	-2.08485e-81	-2.00168e-77	-1.751e-76	527.892	-80.6809	-76.6986
25	1000	0.5	200	5	1	0	0.2	1	7.99211e+189	Inf	0	0	-2.00653e-88	-3.85301e-84	-8.42819e-84	823.637	-87.6976	-83.4142
25	1000	1	200	5	1	0	0.2	1	4.76376e+182	Inf	0	0	-2.08485e-81	-2.00168e-77	-1.751e-76	823.041	-80.6809	-76.6986
25	2000	0.5	200	5	1	0	0.2	1	7.99211e+189	Inf	0	0	-2.00653e-88	-3.85301e-84	-8.42819e-84	1862.86	-87.6976	-83.4142
25	2000	1	200	5	1	0	0.2	1	4.76376e+182	Inf	0	0	-2.08485e-81	-2.00168e-77	-1.751e-76	1962.06	-80.6809	-76.6986
50	500	0.5	200	5	1	0	0.2	1	Inf	Inf	3.90876e-115	5.16172e-07	-3.6033e-62	-6.916e-58	-1.04043e-51	595.633	-61.4433	-57.1601
50	500	1	200	5	1	0	0.2	1	Inf	Inf	1.38867e-129	1.57583e-128	2.06379e-108	4.69046e-105	1.69917e-108	600.169	-107.685	-104.329
50	1000	0.5	200	5	1	0	0.2	1	Inf	Inf	0	0	-1.60392e-167	-8.26385e-164	-1.24265e-167	913.274	-166.795	-163.083
50	1000	1	200	5	1	0	0.2	1	Inf	Inf	0	0	2.06379e-108	4.69046e-105	1.69917e-108	923.262	-107.685	-104.329
50	2000	0.5	200	5	1	0	0.2	1	Inf	Inf	0	0	-1.60392e-167	-8.26385e-164	-1.24265e-167	2080.72	-166.795	-163.083
50	2000	1	200	5	1	0	0.2	1	Inf	Inf	0	0	2.06379e-108	4.69046e-105	1.69917e-108	2071.25	-107.685	-104.329
75	500	0.5	200	5	1	0	0.2	1	Inf	Inf	1.49621e+89	5.16172e-07	0.000406637	23.7565	9733803098999430	681.602	-3.39079	1.37578
75	500	1	200	5	1	0	0.2	1	Inf	Inf	1.58417e+67	1.57583e-128	3.4486e-66	1.00737e-61	1.65101e-46	690.93	-65.4624	-60.9968
75	1000	0.5	200	5	1	0	0.2	1	Inf	Inf	0	0	-1.60392e-167	-8.26385e-164	-1.24265e-167	1030.08	-166.795	-163.083
75	1000	1	200	5	1	0	0.2	1	Inf	Inf	0	0	2.06379e-108	4.69046e-105	1.69917e-108	1033.15	-107.685	-104.329
75	2000	0.5	200	5	1	0	0.2	1	Inf	Inf	0	0	-1.60392e-167	-8.26385e-164	-1.24265e-167	2197.69	-166.795	-163.083
75	2000	1	200	5	1	0	0.2	1	Inf	Inf	0	0	2.06379e-108	4.69046e-105	1.69917e-108	2189.51	-107.685	-104.329
25	500	0.5	50	5	1	0	0.2	2	2.83963e+175	7.06219e+79	0	0	-1.30292e-26	-1.13661e-23	-5.77933e-27	29.0687	-25.8851	-22.9444
25	500	1	50	5	1	0	0.2	2	1.69306e+168	1.98681e+50	0	0	-9.76024e-14	-3.94353e-11	-6.23956e-14	29.3839	-13.0105	-10.4041
25	1000	0.5	50	5	1	0	0.2	2	2.83963e+175	7.06219e+79	0	0	-1.30292e-26	-1.13661e-23	-5.77933e-27	36.3964	-25.8851	-22.9444
25	1000	1	50	5	1	0	0.2	2	1.69306e+168	1.98681e+50	0	0	-9.76024e-14	-3.94353e-11	-6.23956e-14	36.6322	-13.0105	-10.4041
25	2000	0.5	50	5	1	0	0.2	2	2.83963e+175	7.06219e+79	0	0	-1.30292e-26	-1.13661e-23	-5.77933e-27	59.9218	-25.8851	-22.9444
25	2000	1	50	5	1	0	0.2	2	1.69306e+168	1.98681e+50	0	0	-9.76024e-14	-3.94353e-11	-6.23956e-14	60.1597	-13.0105	-10.4041
50	500	0.5	50	5	1	0	0.2	2	Inf	7.06219e+79	4.93355e-144	0	-1.30292e-26	-1.13661e-23	-5.77933e-27	55.7334	-25.8851	-22.9444
50	500	1	50	5	1	0	0.2	2	Inf	1.98681e+50	1.75275e-158	0	-9.76024e-14	-3.94353e-11	-6.23956e-14	57.4186	-13.0105	-10.4041
50	1000	0.5	50	5	1	0	0.2	2	Inf	7.06219e+79	0	0	-1.30292e-26	-1.13661e-23	-5.77933e-27	71.1251	-25.8851	-22.9444
50	1000	1	50	5	1	0	0.2	2	Inf	1.98681e+50	0	0	-9.76024e-14	-3.94353e-11	-6.23956e-14	70.1315	-13.0105	-10.4041
50	2000	0.5	50	5	1	0	0.2	2	Inf	7.06219e+79	0	0	-1.30292e-26	-1.13661e-23	-5.77933e-27	108.699	-25.8851	-22.9444
50	2000	1	50	5	1	0	0.2	2	Inf	1.98681e+50	0	0	-9.76024e-14	-3.94353e-11	-6.23956e-14	109.92	-13.0105	-10.4041
75	500	0.5	50	5	1	0	0.2	2	Inf	7.06219e+79	1.6773e+45	0	-1.30292e-26	-1.13661e-23	-5.77933e-27	105.214	-25.8851	-22.9444
75	500	1	50	5	1	0	0.2	2	Inf	1.98681e+50	1.77592e+23	0	-9.76024e-14	-3.94353e-11	-6.23956e-14	105.104	-13.0105	-10.4041
75	1000	0.5	50	5	1	0	0.2	2	Inf	7.06219e+79	0	0	-1.30292e-26	-1.13661e-23	-5.77933e-27	131.515	-25.8851	-22.9444
75	1000	1	50	5	1	0	0.2	2	Inf	1.98681e+50	0	0	-9.76024e-14	-3.94353e-11	-6.23956e-14	131.347	-13.0105	-10.4041
75	2000	0.5	50	5	1	0	0.2	2	Inf	7.06219e+79	0	0	-1.30292e-26	-1.13661e-23	-5.77933e-27	211.436	-25.8851	-22.9444
75	2000	1	50	5	1	0	0.2	2	Inf	1.98681e+50	0	0	-9.76024e-14	-3.94353e-11	-6.23956e-14	210.402	-13.0105	-10.4041
25	500	0.5	100	5	1	0	0.2	2	4.76376e+182	3.61937e+191	0	3.00772e-291	-8.36779e-65	-8.02703e-61	-7.02481e-60	106.003	-64.0774	-60.0954
25	500	1	100	5	1	0	0.2	2	2.83963e+175	6.46997e+131	0	0	-6.77068e-40	-6.69154e-37	-5.33581e-40	105.659	-39.1694	-36.1745
25	1000	0.5	100	5	1	0	0.2	2	4.76376e+182	3.61937e+191	0	0	-8.36779e-65	-8.02703e-61	-7.02481e-60	152.528	-64.0774	-60.0954
25	1000	1	100	5	1	0	0.2	2	2.83963e+175	6.46997e+131	0	0	-6.77068e-40	-6.69154e-37	-5.33581e-40	153.716	-39.1694	-36.1745
25	2000	0.5	100	5	1	0	0.2	2	4.76376e+182	3.61937e+191	0	0	-8.36779e-65	-8.02703e-61	-7.02481e-60	297.281	-64.0774	-60.0954
25	2000	1	100	5	1	0	0.2	2	2.83963e+175	6.46997e+131	0	0	-6.77068e-40	-6.69154e-37	-5.33581e-40	301.61	-39.1694	-36.1745
50	500	0.5	100	5	1	0	0.2	2	Inf	3.61937e+191	1.38867e-129	3.00772e-291	-9.516e-68	-1.94753e-64	-4.47415e-68	143.552	-67.0215	-63.7105
50	500	1	100	5	1	0	0.2	2	Inf	6.46997e+131	4.93355e-144	0	-6.77068e-40	-6.69154e-37	-5.33581e-40	140.349	-39.1694	-36.1745
50	1000	0.5	100	5	1	0	0.2	2	Inf	3.61937e+191	0	0	-9.516e-68	-1.94753e-64	-4.47415e-68	191.952	-67.0215	-63.7105
50	1000	1	100	5	1	0	0.2	2	Inf	6.46997e+131	0	0	-6.77068e-40	-6.69154e-37	-5.33581e-40	192.508	-39.1694	-36.1745
50	2000	0.5	100	5	1	0	0.2	2	Inf	3.61937e+191	0	0	-9.516e-68	-1.94753e-64	-4.47415e-68	360.281	-67.0215	-63.7105
50	2000	1	100	5	1	0	0.2	2	Inf	6.46997e+131	0	0	-6.77068e-40	-6.69154e-37	-5.33581e-40	357.889	-39.1694	-36.1745
75	500	0.5	100	5	1	0	0.2	2	Inf	3.61937e+191	1.58417e+67	3.00772e-291	-9.516e-68	-1.94753e-64	-4.47415e-68	196.276	-67.0215	-63.7105
75	500	1	100	5	1	0	0.2	2	Inf	6.46997e+131	1.6773e+45	0	-6.77068e-40	-6.69154e-37	-5.33581e-40	196.806	-39.1694	-36.1745
75	1000	0.5	100	5	1	0	0.2	2	Inf	3.61937e+191	0	0	-9.516e-68	-1.94753e-64	-4.47415e-68	262.621	-67.0215	-63.7105
75	1000	1	100	5	1	0	0.2	2	Inf	6.46997e+131	0	0	-6.77068e-40	-6.69154e-37	-5.33581e-40	266.771	-39.1694	-36.1745
75	2000	0.5	100	5	1	0	0.2	2	Inf	3.61937e+191	0	0	-9.516e-68	-1.94753e-64	-4.47415e-68	477.58	-67.0215	-63.7105
75	2000	1	100	5	1	0	0.2	2	Inf	6.46997e+131	0	0	-6.77068e-40	-6.69154e-37	-5.33581e-40	481.578	-39.1694	-36.1745
25	500	0.5	200	5	1	0	0.2	2	7.99211e+189	Inf	8.68600000000000e-321	5.16172e-07	-1.52358e-61	-1.39968e-57	-2.66216e-58	573.312	-60.8171	-56.854
25	500	1	200	5	1	0	0.2	2	4.76376e+182	Inf	0	1.57583e-128	2.8033e-65	2.69128e-61	2.35044e-60	580.537	-64.5523	-60.57
25	1000	0.5	200	5	1	0	0.2	2	7.99211e+189	Inf	0	0	-5.00547e-72	-9.61177e-68	-2.10299e-67	904.03	-71.3006	-67.0172
25	1000	1	200	5	1	0	0.2	2	4.76376e+182	Inf	0	0	2.8033e-65	2.69128e-61	2.35044e-60	913.753	-64.5523	-60.57
25	2000	0.5	200	5	1	0	0.2	2	7.99211e+189	Inf	0	0	-5.00547e-72	-9.61177e-68	-2.10299e-67	2049.95	-71.3006	-67.0172
25	2000	1	200	5	1	0	0.2	2	4.76376e+182	Inf	0	0	2.8033e-65	2.69128e-61	2.35044e-60	2038.17	-64.5523	-60.57
50	500	0.5	200	5	1	0	0.2	2	Inf	Inf	3.90876e-115	5.16172e-07	-3.10856e-61	-5.96537e-57	-8.97415e-51	620.395	-60.5074	-56.2244
50	500	1	200	5	1	0	0.2	2	Inf	Inf	1.38867e-129	1.57583e-128	-4.95305e-107	-1.13948e-103	-4.38313e-107	631.937	-106.305	-102.943
50	1000	0.5	200	5	1	0	0.2	2	Inf	Inf	0	0	4.49331e-150	1.76177e-145	6.35353e-138	957.918	-149.347	-144.754
50	1000	1	200	5	1	0	0.2	2	Inf	Inf	0	0	-4.95305e-107	-1.13948e-103	-4.38313e-107	965.417	-106.305	-102.943
50	2000	0.5	200	5	1	0	0.2	2	Inf	Inf	0	0	4.49331e-150	1.76177e-145	6.35353e-138	2115.08	-149.347	-144.754
50	2000	1	200	5	1	0	0.2	2	Inf	Inf	0	0	-4.95305e-107	-1.13948e-103	-4.38313e-107	2119.04	-106.305	-102.943
75	500	0.5	200	5	1	0	0.2	2	Inf	Inf	1.49621e+89	5.16172e-07	2.29145e-05	1.33871	548499865934516	689.794	-4.63989	0.126686
75	500	1	200	5	1	0	0.2	2	Inf	Inf	1.58417e+67	1.57583e-128	-1.5714e-66	-4.5902e-62	-7.523e-47	689.123	-65.8037	-61.3382
75	1000	0.5	200	5	1	0	0.2	2	Inf	Inf	0	0	-5.7538e-165	-2.68915e-161	-2.78892e-165	1039.43	-164.24	-160.57
75	1000	1	200	5	1	0	0.2	2	Inf	Inf	0	0	-4.95305e-107	-1.13948e-103	-4.38313e-107	1034.3	-106.305	-102.943
75	2000	0.5	200	5	1	0	0.2	2	Inf	Inf	0	0	-5.7538e-165	-2.68915e-161	-2.78892e-165	2199	-164.24	-160.57
75	2000	1	200	5	1	0	0.2	2	Inf	Inf	0	0	-4.95305e-107	-1.13948e-103	-4.38313e-107	2258.71	-106.305	-102.943
25	500	0.5	50	5	2	0	0.2	1	2.83963e+175	6.49273e+27	0	0	-1.24056e-07	-8.02831e-05	-1.77147e-08	32.1257	-6.90638	-4.09538
25	500	1	50	5	2	0	0.2	1	1.69306e+168	809546795449764	0	0	-0.000487186	-0.128574	-7.65886e-05	31.745	-3.3123	-0.890848
25	1000	0.5	50	5	2	0	0.2	1	2.83963e+175	6.49273e+27	0	0	-1.24056e-07	-8.02831e-05	-1.77147e-08	40.5932	-6.90638	-4.09538
25	1000	1	50	5	2	0	0.2	1	1.69306e+168	809546795449764	0	0	-0.000487186	-0.128574	-7.65886e-05	42.5405	-3.3123	-0.890848
25	2000	0.5	50	5	2	0	0.2	1	2.83963e+175	6.49273e+27	0	0	-1.24056e-07	-8.02831e-05	-1.77147e-08	65.1978	-6.90638	-4.09538
25	2000	1	50	5	2	0	0.2	1	1.69306e+168	809546795449764	0	0	-0.000487186	-0.128574	-7.65886e-05	67.1697	-3.3123	-0.890848
50	500	0.5	50	5	2	0	0.2	1	Inf	6.49273e+27	4.93355e-144	0	-1.24056e-07	-8.02831e-05	-1.77147e-08	66.6744	-6.90638	-4.09538
50	500	1	50	5	2	0	0.2	1	Inf	809546795449764	1.75275e-158	0	-0.000487186	-0.128574	-7.65886e-05	64.4852	-3.3123	-0.890848
50	1000	0.5	50	5	2	0	0.2	1	Inf	6.49273e+27	0	0	-1.24056e-07	-8.02831e-05	-1.77147e-08	77.9296	-6.90638	-4.09538
50	1000	1	50	5	2	0	0.2	1	Inf	809546795449764	0	0	-0.000487186	-0.128574	-7.65886e-05	75.0595	-3.3123	-0.890848
50	2000	0.5	50	5	2	0	0.2	1	Inf	6.49273e+27	0	0	-1.24056e-07	-8.02831e-05	-1.77147e-08	119.039	-6.90638	-4.09538
50	2000	1	50	5	2	0	0.2	1	Inf	809546795449764	0	0	-0.000487186	-0.128574	-7.65886e-05	118.403	-3.3123	-0.890848
75	500	0.5	50	5	2	0	0.2	1	Inf	6.49273e+27	1.6773e+45	0	-1.24056e-07	-8.02831e-05	-1.77147e-08	110.051	-6.90638	-4.09538
75	500	1	50	5	2	0	0.2	1	Inf	809546795449764	1.77592e+23	0	-0.000487186	-0.128574	-7.65886e-05	114.696	-3.3123	-0.890848
75	1000	0.5	50	5	2	0	0.2	1	Inf	6.49273e+27	0	0	-1.24056e-07	-8.02831e-05	-1.77147e-08	137.232	-6.90638	-4.09538
75	1000	1	50	5	2	0	0.2	1	Inf	809546795449764	0	0	-0.000487186	-0.128574	-7.65886e-05	137.363	-3.3123	-0.890848
75	2000	0.5	50	5	2	0	0.2	1	Inf	6.49273e+27	0	0	-1.24056e-07	-8.02831e-05	-1.77147e-08	218.607	-6.90638	-4.09538
75	2000	1	50	5	2	0	0.2	1	Inf	809546795449764	0	0	-0.000487186	-0.128574	-7.65886e-05	218.013	-3.3123	-0.890848
25	500	0.5	100	5	2	0	0.2	1	4.76376e+182	7.26702e+54	0	0	-1.41718e-14	-2.19595e-11	-1.91494e-15	115.185	-13.8486	-10.6584
25	500	1	100	5	2	0	0.2	1	2.83963e+175	6.71313e+28	0	0	-1.47651e-07	-9.55199e-05	-2.10617e-08	115.927	-6.83076	-4.01991
25	1000	0.5	100	5	2	0	0.2	1	4.76376e+182	7.26702e+54	0	0	-1.41718e-14	-2.19595e-11	-1.91494e-15	169.439	-13.8486	-10.6584
25	1000	1	100	5	2	0	0.2	1	2.83963e+175	6.71313e+28	0	0	-1.47651e-07	-9.55199e-05	-2.10617e-08	168.95	-6.83076	-4.01991
25	2000	0.5	100	5	2	0	0.2	1	4.76376e+182	7.26702e+54	0	0	-1.41718e-14	-2.19595e-11	-1.91494e-15	318.634	-13.8486	-10.6584
25	2000	1	100	5	2	0	0.2	1	2.83963e+175	6.71313e+28	0	0	-1.47651e-07	-9.55199e-05	-2.10617e-08	323.961	-6.83076	-4.01991
50	500	0.5	100	5	2	0	0.2	1	Inf	7.26702e+54	1.38867e-129	0	-1.41718e-14	-2.19595e-11	-1.91494e-15	149.113	-13.8486	-10.6584
50	500	1	100	5	2	0	0.2	1	Inf	6.71313e+28	4.93355e-144	0	-1.47651e-07	-9.55199e-05	-2.10617e-08	149.593	-6.83076	-4.01991
50	1000	0.5	100	5	2	0	0.2	1	Inf	7.26702e+54	0	0	-1.41718e-14	-2.19595e-11	-1.91494e-15	202.112	-13.8486	-10.6584
50	1000	1	100	5	2	0	0.2	1	Inf	6.71313e+28	0	0	-1.47651e-07	-9.55199e-05	-2.10617e-08	203.605	-6.83076	-4.01991
50	2000	0.5	100	5	2	0	0.2	1	Inf	7.26702e+54	0	0	-1.41718e-14	-2.19595e-11	-1.91494e-15	372.599	-13.8486	-10.6584
50	2000	1	100	5	2	0	0.2	1	Inf	6.71313e+28	0	0	-1.47651e-07	-9.55199e-05	-2.10617e-08	374.758	-6.83076	-4.01991
75	500	0.5	100	5	2	0	0.2	1	Inf	7.26702e+54	1.58417e+67	0	-1.41718e-14	-2.19595e-11	-1.91494e-15	206.813	-13.8486	-10.6584
75	500	1	100	5	2	0	0.2	1	Inf	6.71313e+28	1.6773e+45	0	-1.47651e-07	-9.55199e-05	-2.10617e-08	206.73	-6.83076	-4.01991
75	1000	0.5	100	5	2	0	0.2	1	Inf	7.26702e+54	0	0	-1.41718e-14	-2.19595e-11	-1.91494e-15	283.26	-13.8486	-10.6584
75	1000	1	100	5	2	0	0.2	1	Inf	6.71313e+28	0	0	-1.47651e-07	-9.55199e-05	-2.10617e-08	282.557	-6.83076	-4.01991
75	2000	0.5	100	5	2	0	0.2	1	Inf	7.26702e+54	0	0	-1.41718e-14	-2.19595e-11	-1.91494e-15	499.481	-13.8486	-10.6584
75	2000	1	100	5	2	0	0.2	1	Inf	6.71313e+28	0	0	-1.47651e-07	-9.55199e-05	-2.10617e-08	503.058	-6.83076	-4.01991
25	500	0.5	200	5	2	0	0.2	1	7.99211e+189	5.5641e+108	8.68600000000000e-321	0	-2.38792e-28	-8.66843e-25	-3.13314e-29	616.903	-27.622	-24.0621
25	500	1	200	5	2	0	0.2	1	4.76376e+182	2.37724e+56	0	0	-1.66558e-14	-2.58079e-11	-2.25038e-15	623.82	-13.7784	-10.5882
25	1000	0.5	200	5	2	0	0.2	1	7.99211e+189	5.5641e+108	0	0	-2.38792e-28	-8.66843e-25	-3.13314e-29	992.311	-27.622	-24.0621
25	1000	1	200	5	2	0	0.2	1	4.76376e+182	2.37724e+56	0	0	-1.66558e-14	-2.58079e-11	-2.25038e-15	999.876	-13.7784	-10.5882
25	2000	0.5	200	5	2	0	0.2	1	7.99211e+189	5.5641e+108	0	0	-2.38792e-28	-8.66843e-25	-3.13314e-29	2161.27	-27.622	-24.0621
25	2000	1	200	5	2	0	0.2	1	4.76376e+182	2.37724e+56	0	0	-1.66558e-14	-2.58079e-11	-2.25038e-15	2202.89	-13.7784	-10.5882
50	500	0.5	200	5	2	0	0.2	1	Inf	5.5641e+108	3.90876e-115	0	-2.38792e-28	-8.66843e-25	-3.13314e-29	690.375	-27.622	-24.0621
50	500	1	200	5	2	0	0.2	1	Inf	2.37724e+56	1.38867e-129	0	-1.66558e-14	-2.58079e-11	-2.25038e-15	713.313	-13.7784	-10.5882
50	1000	0.5	200	5	2	0	0.2	1	Inf	5.5641e+108	0	0	-2.38792e-28	-8.66843e-25	-3.13314e-29	1045.6	-27.622	-24.0621
50	1000	1	200	5	2	0	0.2	1	Inf	2.37724e+56	0	0	-1.66558e-14	-2.58079e-11	-2.25038e-15	1088.26	-13.7784	-10.5882
50	2000	0.5	200	5	2	0	0.2	1	Inf	5.5641e+108	0	0	-2.38792e-28	-8.66843e-25	-3.13314e-29	2238.17	-27.622	-24.0621
50	2000	1	200	5	2	0	0.2	1	Inf	2.37724e+56	0	0	-1.66558e-14	-2.58079e-11	-2.25038e-15	2124.36	-13.7784	-10.5882
75	500	0.5	200	5	2	0	0.2	1	Inf	5.5641e+108	1.49621e+89	0	-2.38792e-28	-8.66843e-25	-3.13314e-29	713.119	-27.622	-24.0621
75	500	1	200	5	2	0	0.2	1	Inf	2.37724e+56	1.58417e+67	0	-1.66558e-14	-2.58079e-11	-2.25038e-15	681.833	-13.7784	-10.5882
75	1000	0.5	200	5	2	0	0.2	1	Inf	5.5641e+108	0	0	-2.38792e-28	-8.66843e-25	-3.13314e-29	1032.71	-27.622	-24.0621
75	1000	1	200	5	2	0	0.2	1	Inf	2.37724e+56	0	0	-1.66558e-14	-2.58079e-11	-2.25038e-15	1042.45	-13.7784	-10.5882
75	2000	0.5	200	5	2	0	0.2	1	Inf	5.5641e+108	0	0	-2.38792e-28	-8.66843e-25	-3.13314e-29	2343.44	-27.622	-24.0621
75	2000	1	200	5	2	0	0.2	1	Inf	2.37724e+56	0	0	-1.66558e-14	-2.58079e-11	-2.25038e-15	2437.54	-13.7784	-10.5882
25	500	0.5	50	5	2	0	0.2	2	2.83963e+175	6.49273e+27	0	0	-2.78415e-07	-0.000179785	-3.94951e-08	30.6818	-6.55531	-3.74525
25	500	1	50	5	2	0	0.2	2	1.69306e+168	809546795449764	0	0	-0.000858439	-0.226536	-0.000134937	30.356	-3.06629	-0.644864
25	1000	0.5	50	5	2	0	0.2	2	2.83963e+175	6.49273e+27	0	0	-2.78415e-07	-0.000179785	-3.94951e-08	37.3835	-6.55531	-3.74525
25	1000	1	50	5	2	0	0.2	2	1.69306e+168	809546795449764	0	0	-0.000858439	-0.226536	-0.000134937	37.615	-3.06629	-0.644864
25	2000	0.5	50	5	2	0	0.2	2	2.83963e+175	6.49273e+27	0	0	-2.78415e-07	-0.000179785	-3.94951e-08	61.7512	-6.55531	-3.74525
25	2000	1	50	5	2	0	0.2	2	1.69306e+168	809546795449764	0	0	-0.000858439	-0.226536	-0.000134937	60.7447	-3.06629	-0.644864
50	500	0.5	50	5	2	0	0.2	2	Inf	6.49273e+27	4.93355e-144	0	-2.78415e-07	-0.000179785	-3.94951e-08	56.6495	-6.55531	-3.74525
50	500	1	50	5	2	0	0.2	2	Inf	809546795449764	1.75275e-158	0	-0.000858439	-0.226536	-0.000134937	57.1254	-3.06629	-0.644864
50	1000	0.5	50	5	2	0	0.2	2	Inf	6.49273e+27	0	0	-2.78415e-07	-0.000179785	-3.94951e-08	69.3344	-6.55531	-3.74525
50	1000	1	50	5	2	0	0.2	2	Inf	809546795449764	0	0	-0.000858439	-0.226536	-0.000134937	68.2613	-3.06629	-0.644864
50	2000	0.5	50	5	2	0	0.2	2	Inf	6.49273e+27	0	0	-2.78415e-07	-0.000179785	-3.94951e-08	107.461	-6.55531	-3.74525
50	2000	1	50	5	2	0	0.2	2	Inf	809546795449764	0	0	-0.000858439	-0.226536	-0.000134937	108.409	-3.06629	-0.644864
75	500	0.5	50	5	2	0	0.2	2	Inf	6.49273e+27	1.6773e+45	0	-2.78415e-07	-0.000179785	-3.94951e-08	103.66	-6.55531	-3.74525
75	500	1	50	5	2	0	0.2	2	Inf	809546795449764	1.77592e+23	0	-0.000858439	-0.226536	-0.000134937	102.581	-3.06629	-0.644864
75	1000	0.5	50	5	2	0	0.2	2	Inf	6.49273e+27	0	0	-2.78415e-07	-0.000179785	-3.94951e-08	130.03	-6.55531	-3.74525
75	1000	1	50	5	2	0	0.2	2	Inf	809546795449764	0	0	-0.000858439	-0.226536	-0.000134937	130.165	-3.06629	-0.644864
75	2000	0.5	50	5	2	0	0.2	2	Inf	6.49273e+27	0	0	-2.78415e-07	-0.000179785	-3.94951e-08	207.001	-6.55531	-3.74525
75	2000	1	50	5	2	0	0.2	2	Inf	809546795449764	0	0	-0.000858439	-0.226536	-0.000134937	205.931	-3.06629	-0.644864
25	500	0.5	100	5	2	0	0.2	2	4.76376e+182	7.26702e+54	0	0	-3.18888e-14	-4.93715e-11	-4.29558e-15	107.982	-13.4964	-10.3065
25	500	1	100	5	2	0	0.2	2	2.83963e+175	6.71313e+28	0	0	-2.74241e-07	-0.000177412	-3.9118e-08	109.201	-6.56187	-3.75102
25	1000	0.5	100	5	2	0	0.2	2	4.76376e+182	7.26702e+54	0	0	-3.18888e-14	-4.93715e-11	-4.29558e-15	153.777	-13.4964	-10.3065
25	1000	1	100	5	2	0	0.2	2	2.83963e+175	6.71313e+28	0	0	-2.74241e-07	-0.000177412	-3.9118e-08	157.088	-6.56187	-3.75102
25	2000	0.5	100	5	2	0	0.2	2	4.76376e+182	7.26702e+54	0	0	-3.18888e-14	-4.93715e-11	-4.29558e-15	299.031	-13.4964	-10.3065
25	2000	1	100	5	2	0	0.2	2	2.83963e+175	6.71313e+28	0	0	-2.74241e-07	-0.000177412	-3.9118e-08	301.1	-6.56187	-3.75102
50	500	0.5	100	5	2	0	0.2	2	Inf	7.26702e+54	1.38867e-129	0	-3.18888e-14	-4.93715e-11	-4.29558e-15	140.808	-13.4964	-10.3065
50	500	1	100	5	2	0	0.2	2	Inf	6.71313e+28	4.93355e-144	0	-2.74241e-07	-0.000177412	-3.9118e-08	140.957	-6.56187	-3.75102
50	1000	0.5	100	5	2	0	0.2	2	Inf	7.26702e+54	0	0	-3.18888e-14	-4.93715e-11	-4.29558e-15	192.043	-13.4964	-10.3065
50	1000	1	100	5	2	0	0.2	2	Inf	6.71313e+28	0	0	-2.74241e-07	-0.000177412	-3.9118e-08	184.502	-6.56187	-3.75102
50	2000	0.5	100	5	2	0	0.2	2	Inf	7.26702e+54	0	0	-3.18888e-14	-4.93715e-11	-4.29558e-15	330.158	-13.4964	-10.3065
50	2000	1	100	5	2	0	0.2	2	Inf	6.71313e+28	0	0	-2.74241e-07	-0.000177412	-3.9118e-08	332.237	-6.56187	-3.75102
75	500	0.5	100	5	2	0	0.2	2	Inf	7.26702e+54	1.58417e+67	0	-3.18888e-14	-4.93715e-11	-4.29558e-15	181.504	-13.4964	-10.3065
75	500	1	100	5	2	0	0.2	2	Inf	6.71313e+28	1.6773e+45	0	-2.74241e-07	-0.000177412	-3.9118e-08	184.557	-6.56187	-3.75102
75	1000	0.5	100	5	2	0	0.2	2	Inf	7.26702e+54	0	0	-3.18888e-14	-4.93715e-11	-4.29558e-15	245.039	-13.4964	-10.3065
75	1000	1	100	5	2	0	0.2	2	Inf	6.71313e+28	0	0	-2.74241e-07	-0.000177412	-3.9118e-08	247.428	-6.56187	-3.75102
75	2000	0.5	100	5	2	0	0.2	2	Inf	7.26702e+54	0	0	-3.18888e-14	-4.93715e-11	-4.29558e-15	436.353	-13.4964	-10.3065
75	2000	1	100	5	2	0	0.2	2	Inf	6.71313e+28	0	0	-2.74241e-07	-0.000177412	-3.9118e-08	432.185	-6.56187	-3.75102
25	500	0.5	200	5	2	0	0.2	2	7.99211e+189	5.5641e+108	8.68600000000000e-321	0	-5.41999e-28	-1.96686e-24	-7.10086e-29	531.8	-27.266	-23.7062
25	500	1	200	5	2	0	0.2	2	4.76376e+182	2.37724e+56	0	0	-3.26506e-14	-5.05915e-11	-4.4114e-15	532.788	-13.4861	-10.2959
25	1000	0.5	200	5	2	0	0.2	2	7.99211e+189	5.5641e+108	0	0	-5.41999e-28	-1.96686e-24	-7.10086e-29	824.505	-27.266	-23.7062
25	1000	1	200	5	2	0	0.2	2	4.76376e+182	2.37724e+56	0	0	-3.26506e-14	-5.05915e-11	-4.4114e-15	832.138	-13.4861	-10.2959
25	2000	0.5	200	5	2	0	0.2	2	7.99211e+189	5.5641e+108	0	0	-5.41999e-28	-1.96686e-24	-7.10086e-29	1872.5	-27.266	-23.7062
25	2000	1	200	5	2	0	0.2	2	4.76376e+182	2.37724e+56	0	0	-3.26506e-14	-5.05915e-11	-4.4114e-15	1857.95	-13.4861	-10.2959
50	500	0.5	200	5	2	0	0.2	2	Inf	5.5641e+108	3.90876e-115	0	-5.41999e-28	-1.96686e-24	-7.10086e-29	572.715	-27.266	-23.7062
50	500	1	200	5	2	0	0.2	2	Inf	2.37724e+56	1.38867e-129	0	-3.26506e-14	-5.05915e-11	-4.4114e-15	570.887	-13.4861	-10.2959
50	1000	0.5	200	5	2	0	0.2	2	Inf	5.5641e+108	0	0	-5.41999e-28	-1.96686e-24	-7.10086e-29	990.525	-27.266	-23.7062
50	1000	1	200	5	2	0	0.2	2	Inf	2.37724e+56	0	0	-3.26506e-14	-5.05915e-11	-4.4114e-15	1024.57	-13.4861	-10.2959
50	2000	0.5	200	5	2	0	0.2	2	Inf	5.5641e+108	0	0	-5.41999e-28	-1.96686e-24	-7.10086e-29	2223.04	-27.266	-23.7062
50	2000	1	200	5	2	0	0.2	2	Inf	2.37724e+56	0	0	-3.26506e-14	-5.05915e-11	-4.4114e-15	2222.44	-13.4861	-10.2959
75	500	0.5	200	5	2	0	0.2	2	Inf	5.5641e+108	1.49621e+89	0	-5.41999e-28	-1.96686e-24	-7.10086e-29	741.017	-27.266	-23.7062
75	500	1	200	5	2	0	0.2	2	Inf	2.37724e+56	1.58417e+67	0	-3.26506e-14	-5.05915e-11	-4.4114e-15	727.28	-13.4861	-10.2959
75	1000	0.5	200	5	2	0	0.2	2	Inf	5.5641e+108	0	0	-5.41999e-28	-1.96686e-24	-7.10086e-29	1101.06	-27.266	-23.7062
75	1000	1	200	5	2	0	0.2	2	Inf	2.37724e+56	0	0	-3.26506e-14	-5.05915e-11	-4.4114e-15	1086.33	-13.4861	-10.2959
75	2000	0.5	200	5	2	0	0.2	2	Inf	5.5641e+108	0	0	-5.41999e-28	-1.96686e-24	-7.10086e-29	2354.38	-27.266	-23.7062
75	2000	1	200	5	2	0	0.2	2	Inf	2.37724e+56	0	0	-3.26506e-14	-5.05915e-11	-4.4114e-15	2348.02	-13.4861	-10.2959
25	500	0.5	50	5	1	1	0.2	1	2.83963e+175	1.42999e+79	0	0	-1.11106e-27	-9.69876e-25	-4.94238e-28	38.4833	-26.9543	-24.0133
25	500	1	50	5	1	1	0.2	1	1.69306e+168	1.92016e+50	0	0	-1.84572e-14	-7.47297e-12	-1.18989e-14	38.0064	-13.7338	-11.1265
25	1000	0.5	50	5	1	1	0.2	1	2.83963e+175	1.42999e+79	0	0	-1.11106e-27	-9.69876e-25	-4.94238e-28	51.8767	-26.9543	-24.0133
25	1000	1	50	5	1	1	0.2	1	1.69306e+168	1.92016e+50	0	0	-1.84572e-14	-7.47297e-12	-1.18989e-14	53.9015	-13.7338	-11.1265
25	2000	0.5	50	5	1	1	0.2	1	2.83963e+175	1.42999e+79	0	0	-1.11106e-27	-9.69876e-25	-4.94238e-28	107.397	-26.9543	-24.0133
25	2000	1	50	5	1	1	0.2	1	1.69306e+168	1.92016e+50	0	0	-1.84572e-14	-7.47297e-12	-1.18989e-14	114.762	-13.7338	-11.1265
50	500	0.5	50	5	1	1	0.2	1	Inf	1.42999e+79	4.93355e-144	0	-1.11106e-27	-9.69876e-25	-4.94238e-28	67.467	-26.9543	-24.0133
50	500	1	50	5	1	1	0.2	1	Inf	1.92016e+50	1.75275e-158	0	-1.84572e-14	-7.47297e-12	-1.18989e-14	68.5362	-13.7338	-11.1265
50	1000	0.5	50	5	1	1	0.2	1	Inf	1.42999e+79	0	0	-1.11106e-27	-9.69876e-25	-4.94238e-28	91.5159	-26.9543	-24.0133
50	1000	1	50	5	1	1	0.2	1	Inf	1.92016e+50	0	0	-1.84572e-14	-7.47297e-12	-1.18989e-14	95.7432	-13.7338	-11.1265
50	2000	0.5	50	5	1	1	0.2	1	Inf	1.42999e+79	0	0	-1.11106e-27	-9.69876e-25	-4.94238e-28	187.282	-26.9543	-24.0133
50	2000	1	50	5	1	1	0.2	1	Inf	1.92016e+50	0	0	-1.84572e-14	-7.47297e-12	-1.18989e-14	204.896	-13.7338	-11.1265
75	500	0.5	50	5	1	1	0.2	1	Inf	1.42999e+79	1.6773e+45	0	-1.11106e-27	-9.69876e-25	-4.94238e-28	120.854	-26.9543	-24.0133
75	500	1	50	5	1	1	0.2	1	Inf	1.92016e+50	1.77592e+23	0	-1.84572e-14	-7.47297e-12	-1.18989e-14	123.569	-13.7338	-11.1265
75	1000	0.5	50	5	1	1	0.2	1	Inf	1.42999e+79	0	0	-1.11106e-27	-9.69876e-25	-4.94238e-28	166.087	-26.9543	-24.0133
75	1000	1	50	5	1	1	0.2	1	Inf	1.92016e+50	0	0	-1.84572e-14	-7.47297e-12	-1.18989e-14	171.416	-13.7338	-11.1265
75	2000	0.5	50	5	1	1	0.2	1	Inf	1.42999e+79	0	0	-1.11106e-27	-9.69876e-25	-4.94238e-28	326.029	-26.9543	-24.0133
75	2000	1	50	5	1	1	0.2	1	Inf	1.92016e+50	0	0	-1.84572e-14	-7.47297e-12	-1.18989e-14	354.03	-13.7338	-11.1265
25	500	0.5	100	5	1	1	0.2	1	4.76376e+182	5.0657e+190	0	3.91508e-291	-2.98522e-69	-6.11067e-66	-1.40492e-69	135.033	-68.525	-65.2139
25	500	1	100	5	1	1	0.2	1	2.83963e+175	4.00035e+131	0	0	-3.1355e-41	-3.10068e-38	-2.47825e-41	135.584	-40.5037	-37.5085
25	1000	0.5	100	5	1	1	0.2	1	4.76376e+182	5.0657e+190	0	0	-2.98522e-69	-6.11067e-66	-1.40492e-69	202.823	-68.525	-65.2139
25	1000	1	100	5	1	1	0.2	1	2.83963e+175	4.00035e+131	0	0	-3.1355e-41	-3.10068e-38	-2.47825e-41	206.469	-40.5037	-37.5085
25	2000	0.5	100	5	1	1	0.2	1	4.76376e+182	5.0657e+190	0	0	-2.98522e-69	-6.11067e-66	-1.40492e-69	448.175	-68.525	-65.2139
25	2000	1	100	5	1	1	0.2	1	2.83963e+175	4.00035e+131	0	0	-3.1355e-41	-3.10068e-38	-2.47825e-41	473.775	-40.5037	-37.5085
50	500	0.5	100	5	1	1	0.2	1	Inf	5.0657e+190	1.38867e-129	3.91508e-291	-2.98522e-69	-6.11067e-66	-1.40492e-69	175.607	-68.525	-65.2139
50	500	1	100	5	1	1	0.2	1	Inf	4.00035e+131	4.93355e-144	0	-3.1355e-41	-3.10068e-38	-2.47825e-41	179.065	-40.5037	-37.5085
50	1000	0.5	100	5	1	1	0.2	1	Inf	5.0657e+190	0	0	-2.98522e-69	-6.11067e-66	-1.40492e-69	265.15	-68.525	-65.2139
50	1000	1	100	5	1	1	0.2	1	Inf	4.00035e+131	0	0	-3.1355e-41	-3.10068e-38	-2.47825e-41	273.506	-40.5037	-37.5085
50	2000	0.5	100	5	1	1	0.2	1	Inf	5.0657e+190	0	0	-2.98522e-69	-6.11067e-66	-1.40492e-69	577.695	-68.525	-65.2139
50	2000	1	100	5	1	1	0.2	1	Inf	4.00035e+131	0	0	-3.1355e-41	-3.10068e-38	-2.47825e-41	613.506	-40.5037	-37.5085
75	500	0.5	100	5	1	1	0.2	1	Inf	5.0657e+190	1.58417e+67	3.91508e-291	-2.98522e-69	-6.11067e-66	-1.40492e-69	240.611	-68.525	-65.2139
75	500	1	100	5	1	1	0.2	1	Inf	4.00035e+131	1.6773e+45	0	-3.1355e-41	-3.10068e-38	-2.47825e-41	242.589	-40.5037	-37.5085
75	1000	0.5	100	5	1	1	0.2	1	Inf	5.0657e+190	0	0	-2.98522e-69	-6.11067e-66	-1.40492e-69	352.344	-68.525	-65.2139
75	1000	1	100	5	1	1	0.2	1	Inf	4.00035e+131	0	0	-3.1355e-41	-3.10068e-38	-2.47825e-41	368.175	-40.5037	-37.5085
75	2000	0.5	100	5	1	1	0.2	1	Inf	5.0657e+190	0	0	-2.98522e-69	-6.11067e-66	-1.40492e-69	744.424	-68.525	-65.2139
75	2000	1	100	5	1	1	0.2	1	Inf	4.00035e+131	0	0	-3.1355e-41	-3.10068e-38	-2.47825e-41	802.457	-40.5037	-37.5085
25	500	0.5	200	5	1	1	0.2	1	7.99211e+189	Inf	8.68600000000000e-321	7.43219e-08	3.90341e-62	3.59214e-58	6.83214e-59	694.72	-61.4086	-57.4446
25	500	1	200	5	1	1	0.2	1	4.76376e+182	Inf	0	1.40494e-128	-2.08485e-81	-2.00168e-77	-1.751e-76	705.519	-80.6809	-76.6986
25	1000	0.5	200	5	1	1	0.2	1	7.99211e+189	Inf	0	0	-2.00653e-88	-3.85301e-84	-8.42819e-84	1189.36	-87.6976	-83.4142
25	1000	1	200	5	1	1	0.2	1	4.76376e+182	Inf	0	0	-2.08485e-81	-2.00168e-77	-1.751e-76	1198.77	-80.6809	-76.6986
25	2000	0.5	200	5	1	1	0.2	1	7.99211e+189	Inf	0	0	-2.00653e-88	-3.85301e-84	-8.42819e-84	2825.89	-87.6976	-83.4142
25	2000	1	200	5	1	1	0.2	1	4.76376e+182	Inf	0	0	-2.08485e-81	-2.00168e-77	-1.751e-76	2928.03	-80.6809	-76.6986
50	500	0.5	200	5	1	1	0.2	1	Inf	Inf	3.90876e-115	7.43219e-08	7.97108e-62	1.53095e-57	2.30312e-51	747.964	-61.0985	-56.815
50	500	1	200	5	1	1	0.2	1	Inf	Inf	1.38867e-129	1.40494e-128	1.70872e-107	3.93181e-104	1.51387e-107	765.74	-106.767	-103.405
50	1000	0.5	200	5	1	1	0.2	1	Inf	Inf	0	0	9.48622e-166	4.43383e-162	4.59961e-166	1259.86	-165.023	-161.353
50	1000	1	200	5	1	1	0.2	1	Inf	Inf	0	0	1.70872e-107	3.93181e-104	1.51387e-107	1312.94	-106.767	-103.405
50	2000	0.5	200	5	1	1	0.2	1	Inf	Inf	0	0	9.48622e-166	4.43383e-162	4.59961e-166	3084.74	-165.023	-161.353
50	2000	1	200	5	1	1	0.2	1	Inf	Inf	0	0	1.70872e-107	3.93181e-104	1.51387e-107	3153.17	-106.767	-103.405
75	500	0.5	200	5	1	1	0.2	1	Inf	Inf	1.49621e+89	7.43219e-08	0.00113592	66.3627	2.71905e+16	828.863	-2.94465	1.82192
75	500	1	200	5	1	1	0.2	1	Inf	Inf	1.58417e+67	1.40494e-128	4.79196e-64	1.39978e-59	2.2941e-44	846.422	-63.3195	-58.8539
75	1000	0.5	200	5	1	1	0.2	1	Inf	Inf	0	0	9.48622e-166	4.43383e-162	4.59961e-166	1361.82	-165.023	-161.353
75	1000	1	200	5	1	1	0.2	1	Inf	Inf	0	0	1.70872e-107	3.93181e-104	1.51387e-107	1422.94	-106.767	-103.405
75	2000	0.5	200	5	1	1	0.2	1	Inf	Inf	0	0	9.48622e-166	4.43383e-162	4.59961e-166	3270.28	-165.023	-161.353
75	2000	1	200	5	1	1	0.2	1	Inf	Inf	0	0	1.70872e-107	3.93181e-104	1.51387e-107	3422.92	-106.767	-103.405
25	500	0.5	50	5	1	1	0.2	2	2.83963e+175	1.42999e+79	0	0	-1.40321e-26	-1.2247e-23	-6.23741e-27	36.8738	-25.8529	-22.912
25	500	1	50	5	1	1	0.2	2	1.69306e+168	1.92016e+50	0	0	-1.31605e-13	-5.32792e-11	-8.48088e-14	36.9105	-12.8807	-10.2734
25	1000	0.5	50	5	1	1	0.2	2	2.83963e+175	1.42999e+79	0	0	-1.40321e-26	-1.2247e-23	-6.23741e-27	50.8531	-25.8529	-22.912
25	1000	1	50	5	1	1	0.2	2	1.69306e+168	1.92016e+50	0	0	-1.31605e-13	-5.32792e-11	-8.48088e-14	53.0756	-12.8807	-10.2734
25	2000	0.5	50	5	1	1	0.2	2	2.83963e+175	1.42999e+79	0	0	-1.40321e-26	-1.2247e-23	-6.23741e-27	104.616	-25.8529	-22.912
25	2000	1	50	5	1	1	0.2	2	1.69306e+168	1.92016e+50	0	0	-1.31605e-13	-5.32792e-11	-8.48088e-14	113.336	-12.8807	-10.2734
50	500	0.5	50	5	1	1	0.2	2	Inf	1.42999e+79	4.93355e-144	0	-1.40321e-26	-1.2247e-23	-6.23741e-27	67.3175	-25.8529	-22.912
50	500	1	50	5	1	1	0.2	2	Inf	1.92016e+50	1.75275e-158	0	-1.31605e-13	-5.32792e-11	-8.48088e-14	68.2908	-12.8807	-10.2734
50	1000	0.5	50	5	1	1	0.2	2	Inf	1.42999e+79	0	0	-1.40321e-26	-1.2247e-23	-6.23741e-27	91.9229	-25.8529	-22.912
50	1000	1	50	5	1	1	0.2	2	Inf	1.92016e+50	0	0	-1.31605e-13	-5.32792e-11	-8.48088e-14	95.2325	-12.8807	-10.2734
50	2000	0.5	50	5	1	1	0.2	2	Inf	1.42999e+79	0	0	-1.40321e-26	-1.2247e-23	-6.23741e-27	185.652	-25.8529	-22.912
50	2000	1	50	5	1	1	0.2	2	Inf	1.92016e+50	0	0	-1.31605e-13	-5.32792e-11	-8.48088e-14	202.349	-12.8807	-10.2734
75	500	0.5	50	5	1	1	0.2	2	Inf	1.42999e+79	1.6773e+45	0	-1.40321e-26	-1.2247e-23	-6.23741e-27	121.35	-25.8529	-22.912
75	500	1	50	5	1	1	0.2	2	Inf	1.92016e+50	1.77592e+23	0	-1.31605e-13	-5.32792e-11	-8.48088e-14	122.64	-12.8807	-10.2734
75	1000	0.5	50	5	1	1	0.2	2	Inf	1.42999e+79	0	0	-1.40321e-26	-1.2247e-23	-6.23741e-27	163.981	-25.8529	-22.912
75	1000	1	50	5	1	1	0.2	2	Inf	1.92016e+50	0	0	-1.31605e-13	-5.32792e-11	-8.48088e-14	168.86	-12.8807	-10.2734
75	2000	0.5	50	5	1	1	0.2	2	Inf	1.42999e+79	0	0	-1.40321e-26	-1.2247e-23	-6.23741e-27	307.096	-25.8529	-22.912
75	2000	1	50	5	1	1	0.2	2	Inf	1.92016e+50	0	0	-1.31605e-13	-5.32792e-11	-8.48088e-14	328.792	-12.8807	-10.2734
25	500	0.5	100	5	1	1	0.2	2	4.76376e+182	5.0657e+190	0	3.91508e-291	-8.36832e-65	-8.02714e-61	-7.02481e-60	122.584	-64.0774	-60.0954
25	500	1	100	5	1	1	0.2	2	2.83963e+175	4.00035e+131	0	0	-8.36164e-40	-8.26976e-37	-6.61275e-40	125.009	-39.0777	-36.0825
25	1000	0.5	100	5	1	1	0.2	2	4.76376e+182	5.0657e+190	0	0	-8.36832e-65	-8.02714e-61	-7.02481e-60	187.433	-64.0774	-60.0954
25	1000	1	100	5	1	1	0.2	2	2.83963e+175	4.00035e+131	0	0	-8.36164e-40	-8.26976e-37	-6.61275e-40	194.18	-39.0777	-36.0825
25	2000	0.5	100	5	1	1	0.2	2	4.76376e+182	5.0657e+190	0	0	-8.36832e-65	-8.02714e-61	-7.02481e-60	423.166	-64.0774	-60.0954
25	2000	1	100	5	1	1	0.2	2	2.83963e+175	4.00035e+131	0	0	-8.36164e-40	-8.26976e-37	-6.61275e-40	446.553	-39.0777	-36.0825
50	500	0.5	100	5	1	1	0.2	2	Inf	5.0657e+190	1.38867e-129	3.91508e-291	-1.00442e-67	-2.05599e-64	-4.72668e-68	164.808	-66.9981	-63.687
50	500	1	100	5	1	1	0.2	2	Inf	4.00035e+131	4.93355e-144	0	-8.36164e-40	-8.26976e-37	-6.61275e-40	171.983	-39.0777	-36.0825
50	1000	0.5	100	5	1	1	0.2	2	Inf	5.0657e+190	0	0	-1.00442e-67	-2.05599e-64	-4.72668e-68	248.214	-66.9981	-63.687
50	1000	1	100	5	1	1	0.2	2	Inf	4.00035e+131	0	0	-8.36164e-40	-8.26976e-37	-6.61275e-40	256.994	-39.0777	-36.0825
50	2000	0.5	100	5	1	1	0.2	2	Inf	5.0657e+190	0	0	-1.00442e-67	-2.05599e-64	-4.72668e-68	535.139	-66.9981	-63.687
50	2000	1	100	5	1	1	0.2	2	Inf	4.00035e+131	0	0	-8.36164e-40	-8.26976e-37	-6.61275e-40	575.302	-39.0777	-36.0825
75	500	0.5	100	5	1	1	0.2	2	Inf	5.0657e+190	1.58417e+67	3.91508e-291	-1.00442e-67	-2.05599e-64	-4.72668e-68	221.925	-66.9981	-63.687
75	500	1	100	5	1	1	0.2	2	Inf	4.00035e+131	1.6773e+45	0	-8.36164e-40	-8.26976e-37	-6.61275e-40	228.186	-39.0777	-36.0825
75	1000	0.5	100	5	1	1	0.2	2	Inf	5.0657e+190	0	0	-1.00442e-67	-2.05599e-64	-4.72668e-68	336.045	-66.9981	-63.687
75	1000	1	100	5	1	1	0.2	2	Inf	4.00035e+131	0	0	-8.36164e-40	-8.26976e-37	-6.61275e-40	345.98	-39.0777	-36.0825
75	2000	0.5	100	5	1	1	0.2	2	Inf	5.0657e+190	0	0	-1.00442e-67	-2.05599e-64	-4.72668e-68	694.233	-66.9981	-63.687
75	2000	1	100	5	1	1	0.2	2	Inf	4.00035e+131	0	0	-8.36164e-40	-8.26976e-37	-6.61275e-40	755.357	-39.0777	-36.0825
25	500	0.5	200	5	1	1	0.2	2	7.99211e+189	Inf	8.68600000000000e-321	7.43219e-08	7.8967e-62	7.26684e-58	1.38213e-58	656.542	-61.1026	-57.1387
25	500	1	200	5	1	1	0.2	2	4.76376e+182	Inf	0	1.40494e-128	2.8033e-65	2.69128e-61	2.35044e-60	663.116	-64.5523	-60.57
25	1000	0.5	200	5	1	1	0.2	2	7.99211e+189	Inf	0	0	-5.00547e-72	-9.61177e-68	-2.10299e-67	1126.88	-71.3006	-67.0172
25	1000	1	200	5	1	1	0.2	2	4.76376e+182	Inf	0	0	2.8033e-65	2.69128e-61	2.35044e-60	1139.04	-64.5523	-60.57
25	2000	0.5	200	5	1	1	0.2	2	7.99211e+189	Inf	0	0	-5.00547e-72	-9.61177e-68	-2.10299e-67	2686.76	-71.3006	-67.0172
25	2000	1	200	5	1	1	0.2	2	4.76376e+182	Inf	0	0	2.8033e-65	2.69128e-61	2.35044e-60	2904.83	-64.5523	-60.57
50	500	0.5	200	5	1	1	0.2	2	Inf	Inf	3.90876e-115	7.43219e-08	1.61255e-61	3.09708e-57	4.65917e-51	793.27	-60.7925	-56.509
50	500	1	200	5	1	1	0.2	2	Inf	Inf	1.38867e-129	1.40494e-128	-5.62273e-107	-1.29379e-103	-4.98121e-107	807.71	-106.25	-102.888
50	1000	0.5	200	5	1	1	0.2	2	Inf	Inf	0	0	4.49331e-150	1.76177e-145	6.35353e-138	1328.01	-149.347	-144.754
50	1000	1	200	5	1	1	0.2	2	Inf	Inf	0	0	-5.62273e-107	-1.29379e-103	-4.98121e-107	1375.32	-106.25	-102.888
50	2000	0.5	200	5	1	1	0.2	2	Inf	Inf	0	0	4.49331e-150	1.76177e-145	6.35353e-138	3183.71	-149.347	-144.754
50	2000	1	200	5	1	1	0.2	2	Inf	Inf	0	0	-5.62273e-107	-1.29379e-103	-4.98121e-107	3237.13	-106.25	-102.888
75	500	0.5	200	5	1	1	0.2	2	Inf	Inf	1.49621e+89	7.43219e-08	0.00039679	23.1812	9497383455907410	852.087	-3.40144	1.36514
75	500	1	200	5	1	1	0.2	2	Inf	Inf	1.58417e+67	1.40494e-128	1.23279e-63	3.6011e-59	5.9017e-44	867.72	-62.9091	-58.4436
75	1000	0.5	200	5	1	1	0.2	2	Inf	Inf	0	0	-5.94805e-165	-2.78007e-161	-2.88389e-165	1402.91	-164.226	-160.556
75	1000	1	200	5	1	1	0.2	2	Inf	Inf	0	0	-5.62273e-107	-1.29379e-103	-4.98121e-107	1470.35	-106.25	-102.888
75	2000	0.5	200	5	1	1	0.2	2	Inf	Inf	0	0	-5.94805e-165	-2.78007e-161	-2.88389e-165	3365.71	-164.226	-160.556
75	2000	1	200	5	1	1	0.2	2	Inf	Inf	0	0	-5.62273e-107	-1.29379e-103	-4.98121e-107	3538.19	-106.25	-102.888
25	500	0.5	50	5	2	1	0.2	1	2.83963e+175	2.20669e+30	0	0	-2.70815e-08	-1.73571e-05	-3.75461e-09	44.6439	-7.56733	-4.76052
25	500	1	50	5	2	1	0.2	1	1.69306e+168	3.43198e+17	0	0	-0.000160429	-0.0413815	-2.38884e-05	43.6673	-3.79472	-1.38319
25	1000	0.5	50	5	2	1	0.2	1	2.83963e+175	2.20669e+30	0	0	-2.70815e-08	-1.73571e-05	-3.75461e-09	51.3984	-7.56733	-4.76052
25	1000	1	50	5	2	1	0.2	1	1.69306e+168	3.43198e+17	0	0	-0.000160429	-0.0413815	-2.38884e-05	52.8526	-3.79472	-1.38319
25	2000	0.5	50	5	2	1	0.2	1	2.83963e+175	2.20669e+30	0	0	-2.70815e-08	-1.73571e-05	-3.75461e-09	81.3091	-7.56733	-4.76052
25	2000	1	50	5	2	1	0.2	1	1.69306e+168	3.43198e+17	0	0	-0.000160429	-0.0413815	-2.38884e-05	80.9152	-3.79472	-1.38319
50	500	0.5	50	5	2	1	0.2	1	Inf	2.20669e+30	4.93355e-144	0	-2.70815e-08	-1.73571e-05	-3.75461e-09	76.709	-7.56733	-4.76052
50	500	1	50	5	2	1	0.2	1	Inf	3.43198e+17	1.75275e-158	0	-0.000160429	-0.0413815	-2.38884e-05	76.1893	-3.79472	-1.38319
50	1000	0.5	50	5	2	1	0.2	1	Inf	2.20669e+30	0	0	-2.70815e-08	-1.73571e-05	-3.75461e-09	91.8363	-7.56733	-4.76052
50	1000	1	50	5	2	1	0.2	1	Inf	3.43198e+17	0	0	-0.000160429	-0.0413815	-2.38884e-05	91.9391	-3.79472	-1.38319
50	2000	0.5	50	5	2	1	0.2	1	Inf	2.20669e+30	0	0	-2.70815e-08	-1.73571e-05	-3.75461e-09	142.922	-7.56733	-4.76052
50	2000	1	50	5	2	1	0.2	1	Inf	3.43198e+17	0	0	-0.000160429	-0.0413815	-2.38884e-05	142.178	-3.79472	-1.38319
75	500	0.5	50	5	2	1	0.2	1	Inf	2.20669e+30	1.6773e+45	0	-2.70815e-08	-1.73571e-05	-3.75461e-09	133.719	-7.56733	-4.76052
75	500	1	50	5	2	1	0.2	1	Inf	3.43198e+17	1.77592e+23	0	-0.000160429	-0.0413815	-2.38884e-05	134.838	-3.79472	-1.38319
75	1000	0.5	50	5	2	1	0.2	1	Inf	2.20669e+30	0	0	-2.70815e-08	-1.73571e-05	-3.75461e-09	164.786	-7.56733	-4.76052
75	1000	1	50	5	2	1	0.2	1	Inf	3.43198e+17	0	0	-0.000160429	-0.0413815	-2.38884e-05	164.327	-3.79472	-1.38319
75	2000	0.5	50	5	2	1	0.2	1	Inf	2.20669e+30	0	0	-2.70815e-08	-1.73571e-05	-3.75461e-09	257.901	-7.56733	-4.76052
75	2000	1	50	5	2	1	0.2	1	Inf	3.43198e+17	0	0	-0.000160429	-0.0413815	-2.38884e-05	253.946	-3.79472	-1.38319
25	500	0.5	100	5	2	1	0.2	1	4.76376e+182	2.77954e+57	0	0	-3.56329e-15	-5.49817e-12	-4.73887e-16	157.434	-14.4481	-11.2598
25	500	1	100	5	2	1	0.2	1	2.83963e+175	4.83212e+31	0	0	-5.09355e-08	-3.26389e-05	-7.05584e-09	155.585	-7.29298	-4.48626
25	1000	0.5	100	5	2	1	0.2	1	4.76376e+182	2.77954e+57	0	0	-3.56329e-15	-5.49817e-12	-4.73887e-16	207.138	-14.4481	-11.2598
25	1000	1	100	5	2	1	0.2	1	2.83963e+175	4.83212e+31	0	0	-5.09355e-08	-3.26389e-05	-7.05584e-09	210.798	-7.29298	-4.48626
25	2000	0.5	100	5	2	1	0.2	1	4.76376e+182	2.77954e+57	0	0	-3.56329e-15	-5.49817e-12	-4.73887e-16	372.832	-14.4481	-11.2598
25	2000	1	100	5	2	1	0.2	1	2.83963e+175	4.83212e+31	0	0	-5.09355e-08	-3.26389e-05	-7.05584e-09	376.433	-7.29298	-4.48626
50	500	0.5	100	5	2	1	0.2	1	Inf	2.77954e+57	1.38867e-129	0	-3.56329e-15	-5.49817e-12	-4.73887e-16	202.491	-14.4481	-11.2598
50	500	1	100	5	2	1	0.2	1	Inf	4.83212e+31	4.93355e-144	0	-5.09355e-08	-3.26389e-05	-7.05584e-09	201.169	-7.29298	-4.48626
50	1000	0.5	100	5	2	1	0.2	1	Inf	2.77954e+57	0	0	-3.56329e-15	-5.49817e-12	-4.73887e-16	265.946	-14.4481	-11.2598
50	1000	1	100	5	2	1	0.2	1	Inf	4.83212e+31	0	0	-5.09355e-08	-3.26389e-05	-7.05584e-09	265.996	-7.29298	-4.48626
50	2000	0.5	100	5	2	1	0.2	1	Inf	2.77954e+57	0	0	-3.56329e-15	-5.49817e-12	-4.73887e-16	458.05	-14.4481	-11.2598
50	2000	1	100	5	2	1	0.2	1	Inf	4.83212e+31	0	0	-5.09355e-08	-3.26389e-05	-7.05584e-09	463.321	-7.29298	-4.48626
75	500	0.5	100	5	2	1	0.2	1	Inf	2.77954e+57	1.58417e+67	0	-3.56329e-15	-5.49817e-12	-4.73887e-16	277.537	-14.4481	-11.2598
75	500	1	100	5	2	1	0.2	1	Inf	4.83212e+31	1.6773e+45	0	-5.09355e-08	-3.26389e-05	-7.05584e-09	272.563	-7.29298	-4.48626
75	1000	0.5	100	5	2	1	0.2	1	Inf	2.77954e+57	0	0	-3.56329e-15	-5.49817e-12	-4.73887e-16	349.875	-14.4481	-11.2598
75	1000	1	100	5	2	1	0.2	1	Inf	4.83212e+31	0	0	-5.09355e-08	-3.26389e-05	-7.05584e-09	353.832	-7.29298	-4.48626
75	2000	0.5	100	5	2	1	0.2	1	Inf	2.77954e+57	0	0	-3.56329e-15	-5.49817e-12	-4.73887e-16	596.795	-14.4481	-11.2598
75	2000	1	100	5	2	1	0.2	1	Inf	4.83212e+31	0	0	-5.09355e-08	-3.26389e-05	-7.05584e-09	595.458	-7.29298	-4.48626
25	500	0.5	200	5	2	1	0.2	1	7.99211e+189	3.01175e+111	8.68600000000000e-321	0	-6.21969e-29	-2.25368e-25	-8.09387e-30	784.107	-28.2062	-24.6471
25	500	1	200	5	2	1	0.2	1	4.76376e+182	2.93865e+59	0	0	-5.95634e-15	-9.19193e-12	-7.92531e-16	779.716	-14.225	-11.0366
25	1000	0.5	200	5	2	1	0.2	1	7.99211e+189	3.01175e+111	0	0	-6.21969e-29	-2.25368e-25	-8.09387e-30	1165.97	-28.2062	-24.6471
25	1000	1	200	5	2	1	0.2	1	4.76376e+182	2.93865e+59	0	0	-5.95634e-15	-9.19193e-12	-7.92531e-16	1167.84	-14.225	-11.0366
25	2000	0.5	200	5	2	1	0.2	1	7.99211e+189	3.01175e+111	0	0	-6.21969e-29	-2.25368e-25	-8.09387e-30	2441.66	-28.2062	-24.6471
25	2000	1	200	5	2	1	0.2	1	4.76376e+182	2.93865e+59	0	0	-5.95634e-15	-9.19193e-12	-7.92531e-16	2438.63	-14.225	-11.0366
50	500	0.5	200	5	2	1	0.2	1	Inf	3.01175e+111	3.90876e-115	0	-6.21969e-29	-2.25368e-25	-8.09387e-30	845.273	-28.2062	-24.6471
50	500	1	200	5	2	1	0.2	1	Inf	2.93865e+59	1.38867e-129	0	-5.95634e-15	-9.19193e-12	-7.92531e-16	852.133	-14.225	-11.0366
50	1000	0.5	200	5	2	1	0.2	1	Inf	3.01175e+111	0	0	-6.21969e-29	-2.25368e-25	-8.09387e-30	1228.37	-28.2062	-24.6471
50	1000	1	200	5	2	1	0.2	1	Inf	2.93865e+59	0	0	-5.95634e-15	-9.19193e-12	-7.92531e-16	1234.71	-14.225	-11.0366
50	2000	0.5	200	5	2	1	0.2	1	Inf	3.01175e+111	0	0	-6.21969e-29	-2.25368e-25	-8.09387e-30	2553.61	-28.2062	-24.6471
50	2000	1	200	5	2	1	0.2	1	Inf	2.93865e+59	0	0	-5.95634e-15	-9.19193e-12	-7.92531e-16	2560.65	-14.225	-11.0366
75	500	0.5	200	5	2	1	0.2	1	Inf	3.01175e+111	1.49621e+89	0	-6.21969e-29	-2.25368e-25	-8.09387e-30	927.647	-28.2062	-24.6471
75	500	1	200	5	2	1	0.2	1	Inf	2.93865e+59	1.58417e+67	0	-5.95634e-15	-9.19193e-12	-7.92531e-16	947.051	-14.225	-11.0366
75	1000	0.5	200	5	2	1	0.2	1	Inf	3.01175e+111	0	0	-6.21969e-29	-2.25368e-25	-8.09387e-30	1346.42	-28.2062	-24.6471
75	1000	1	200	5	2	1	0.2	1	Inf	2.93865e+59	0	0	-5.95634e-15	-9.19193e-12	-7.92531e-16	1434.84	-14.225	-11.0366
75	2000	0.5	200	5	2	1	0.2	1	Inf	3.01175e+111	0	0	-6.21969e-29	-2.25368e-25	-8.09387e-30	2809.69	-28.2062	-24.6471
75	2000	1	200	5	2	1	0.2	1	Inf	2.93865e+59	0	0	-5.95634e-15	-9.19193e-12	-7.92531e-16	2827.16	-14.225	-11.0366
25	500	0.5	50	5	2	1	0.2	2	2.83963e+175	2.20669e+30	0	0	6.21774e-06	0.00398188	8.59689e-07	44.667	-5.20637	-2.39991
25	500	1	50	5	2	1	0.2	2	1.69306e+168	3.43198e+17	0	0	0.00512392	1.32042	0.000760897	43.9074	-2.2904	0.120711
25	1000	0.5	50	5	2	1	0.2	2	2.83963e+175	2.20669e+30	0	0	6.21774e-06	0.00398188	8.59689e-07	53.5684	-5.20637	-2.39991
25	1000	1	50	5	2	1	0.2	2	1.69306e+168	3.43198e+17	0	0	0.00512392	1.32042	0.000760897	54.3674	-2.2904	0.120711
25	2000	0.5	50	5	2	1	0.2	2	2.83963e+175	2.20669e+30	0	0	6.21774e-06	0.00398188	8.59689e-07	84.1163	-5.20637	-2.39991
25	2000	1	50	5	2	1	0.2	2	1.69306e+168	3.43198e+17	0	0	0.00512392	1.32042	0.000760897	84.6635	-2.2904	0.120711
50	500	0.5	50	5	2	1	0.2	2	Inf	2.20669e+30	4.93355e-144	0	6.21774e-06	0.00398188	8.59689e-07	79.3504	-5.20637	-2.39991
50	500	1	50	5	2	1	0.2	2	Inf	3.43198e+17	1.75275e-158	0	0.00512392	1.32042	0.000760897	79.5162	-2.2904	0.120711
50	1000	0.5	50	5	2	1	0.2	2	Inf	2.20669e+30	0	0	6.21774e-06	0.00398188	8.59689e-07	96.3818	-5.20637	-2.39991
50	1000	1	50	5	2	1	0.2	2	Inf	3.43198e+17	0	0	0.00512392	1.32042	0.000760897	96.3213	-2.2904	0.120711
50	2000	0.5	50	5	2	1	0.2	2	Inf	2.20669e+30	0	0	6.21774e-06	0.00398188	8.59689e-07	147.918	-5.20637	-2.39991
50	2000	1	50	5	2	1	0.2	2	Inf	3.43198e+17	0	0	0.00512392	1.32042	0.000760897	146.954	-2.2904	0.120711
75	500	0.5	50	5	2	1	0.2	2	Inf	2.20669e+30	1.6773e+45	0	6.21774e-06	0.00398188	8.59689e-07	133.698	-5.20637	-2.39991
75	500	1	50	5	2	1	0.2	2	Inf	3.43198e+17	1.77592e+23	0	0.00512392	1.32042	0.000760897	135.565	-2.2904	0.120711
75	1000	0.5	50	5	2	1	0.2	2	Inf	2.20669e+30	0	0	6.21774e-06	0.00398188	8.59689e-07	173.906	-5.20637	-2.39991
75	1000	1	50	5	2	1	0.2	2	Inf	3.43198e+17	0	0	0.00512392	1.32042	0.000760897	176.07	-2.2904	0.120711
75	2000	0.5	50	5	2	1	0.2	2	Inf	2.20669e+30	0	0	6.21774e-06	0.00398188	8.59689e-07	275.549	-5.20637	-2.39991
75	2000	1	50	5	2	1	0.2	2	Inf	3.43198e+17	0	0	0.00512392	1.32042	0.000760897	277.935	-2.2904	0.120711
25	500	0.5	100	5	2	1	0.2	2	4.76376e+182	2.77954e+57	0	0	3.90268e-13	6.02089e-10	5.18696e-14	170.888	-12.4086	-9.22034
25	500	1	100	5	2	1	0.2	2	2.83963e+175	4.83212e+31	0	0	1.29123e-06	0.000827224	1.78732e-07	168.188	-5.889	-3.08238
25	1000	0.5	100	5	2	1	0.2	2	4.76376e+182	2.77954e+57	0	0	3.90268e-13	6.02089e-10	5.18696e-14	227.678	-12.4086	-9.22034
25	1000	1	100	5	2	1	0.2	2	2.83963e+175	4.83212e+31	0	0	1.29123e-06	0.000827224	1.78732e-07	226.305	-5.889	-3.08238
25	2000	0.5	100	5	2	1	0.2	2	4.76376e+182	2.77954e+57	0	0	3.90268e-13	6.02089e-10	5.18696e-14	399.634	-12.4086	-9.22034
25	2000	1	100	5	2	1	0.2	2	2.83963e+175	4.83212e+31	0	0	1.29123e-06	0.000827224	1.78732e-07	403.553	-5.889	-3.08238
50	500	0.5	100	5	2	1	0.2	2	Inf	2.77954e+57	1.38867e-129	0	3.90268e-13	6.02089e-10	5.18696e-14	210.81	-12.4086	-9.22034
50	500	1	100	5	2	1	0.2	2	Inf	4.83212e+31	4.93355e-144	0	1.29123e-06	0.000827224	1.78732e-07	219.368	-5.889	-3.08238
50	1000	0.5	100	5	2	1	0.2	2	Inf	2.77954e+57	0	0	3.90268e-13	6.02089e-10	5.18696e-14	285.996	-12.4086	-9.22034
50	1000	1	100	5	2	1	0.2	2	Inf	4.83212e+31	0	0	1.29123e-06	0.000827224	1.78732e-07	285.512	-5.889	-3.08238
50	2000	0.5	100	5	2	1	0.2	2	Inf	2.77954e+57	0	0	3.90268e-13	6.02089e-10	5.18696e-14	477.015	-12.4086	-9.22034
50	2000	1	100	5	2	1	0.2	2	Inf	4.83212e+31	0	0	1.29123e-06	0.000827224	1.78732e-07	504.098	-5.889	-3.08238
75	500	0.5	100	5	2	1	0.2	2	Inf	2.77954e+57	1.58417e+67	0	3.90268e-13	6.02089e-10	5.18696e-14	297.432	-12.4086	-9.22034
75	500	1	100	5	2	1	0.2	2	Inf	4.83212e+31	1.6773e+45	0	1.29123e-06	0.000827224	1.78732e-07	297.986	-5.889	-3.08238
75	1000	0.5	100	5	2	1	0.2	2	Inf	2.77954e+57	0	0	3.90268e-13	6.02089e-10	5.18696e-14	378.248	-12.4086	-9.22034
75	1000	1	100	5	2	1	0.2	2	Inf	4.83212e+31	0	0	1.29123e-06	0.000827224	1.78732e-07	371.468	-5.889	-3.08238
75	2000	0.5	100	5	2	1	0.2	2	Inf	2.77954e+57	0	0	3.90268e-13	6.02089e-10	5.18696e-14	633.48	-12.4086	-9.22034
75	2000	1	100	5	2	1	0.2	2	Inf	4.83212e+31	0	0	1.29123e-06	0.000827224	1.78732e-07	629.675	-5.889	-3.08238
25	500	0.5	200	5	2	1	0.2	2	7.99211e+189	3.01175e+111	8.68600000000000e-321	0	4.54741e-27	1.64768e-23	5.91675e-28	809.616	-26.3422	-22.7831
25	500	1	200	5	2	1	0.2	2	4.76376e+182	2.93865e+59	0	0	1.25891e-13	1.94267e-10	1.67472e-14	797.694	-12.9	-9.7116
25	1000	0.5	200	5	2	1	0.2	2	7.99211e+189	3.01175e+111	0	0	4.54741e-27	1.64768e-23	5.91675e-28	1173.72	-26.3422	-22.7831
25	1000	1	200	5	2	1	0.2	2	4.76376e+182	2.93865e+59	0	0	1.25891e-13	1.94267e-10	1.67472e-14	1171.99	-12.9	-9.7116
25	2000	0.5	200	5	2	1	0.2	2	7.99211e+189	3.01175e+111	0	0	4.54741e-27	1.64768e-23	5.91675e-28	2476.41	-26.3422	-22.7831
25	2000	1	200	5	2	1	0.2	2	4.76376e+182	2.93865e+59	0	0	1.25891e-13	1.94267e-10	1.67472e-14	2470.22	-12.9	-9.7116
50	500	0.5	200	5	2	1	0.2	2	Inf	3.01175e+111	3.90876e-115	0	4.54741e-27	1.64768e-23	5.91675e-28	845.151	-26.3422	-22.7831
50	500	1	200	5	2	1	0.2	2	Inf	2.93865e+59	1.38867e-129	0	1.25891e-13	1.94267e-10	1.67472e-14	858.832	-12.9	-9.7116
50	1000	0.5	200	5	2	1	0.2	2	Inf	3.01175e+111	0	0	4.54741e-27	1.64768e-23	5.91675e-28	1236.81	-26.3422	-22.7831
50	1000	1	200	5	2	1	0.2	2	Inf	2.93865e+59	0	0	1.25891e-13	1.94267e-10	1.67472e-14	1254.23	-12.9	-9.7116
50	2000	0.5	200	5	2	1	0.2	2	Inf	3.01175e+111	0	0	4.54741e-27	1.64768e-23	5.91675e-28	2575.2	-26.3422	-22.7831
50	2000	1	200	5	2	1	0.2	2	Inf	2.93865e+59	0	0	1.25891e-13	1.94267e-10	1.67472e-14	2583.98	-12.9	-9.7116
75	500	0.5	200	5	2	1	0.2	2	Inf	3.01175e+111	1.49621e+89	0	4.54741e-27	1.64768e-23	5.91675e-28	942.515	-26.3422	-22.7831
75	500	1	200	5	2	1	0.2	2	Inf	2.93865e+59	1.58417e+67	0	1.25891e-13	1.94267e-10	1.67472e-14	945.741	-12.9	-9.7116
75	1000	0.5	200	5	2	1	0.2	2	Inf	3.01175e+111	0	0	4.54741e-27	1.64768e-23	5.91675e-28	1341.19	-26.3422	-22.7831
75	1000	1	200	5	2	1	0.2	2	Inf	2.93865e+59	0	0	1.25891e-13	1.94267e-10	1.67472e-14	1354.43	-12.9	-9.7116
75	2000	0.5	200	5	2	1	0.2	2	Inf	3.01175e+111	0	0	4.54741e-27	1.64768e-23	5.91675e-28	2766.25	-26.3422	-22.7831
75	2000	1	200	5	2	1	0.2	2	Inf	2.93865e+59	0	0	1.25891e-13	1.94267e-10	1.67472e-14	2733.53	-12.9	-9.7116
25	500	0.5	50	5	1	2	0.2	1	2.83963e+175	1.15372e+82	0	0	3.90761e-29	3.3978e-26	1.70882e-29	48.1391	-28.4081	-25.4688
25	500	1	50	5	1	2	0.2	1	1.69306e+168	1.09984e+53	0	0	7.95682e-16	3.22545e-13	5.15749e-16	49.6319	-15.0993	-12.4914
25	1000	0.5	50	5	1	2	0.2	1	2.83963e+175	1.15372e+82	0	0	3.90761e-29	3.3978e-26	1.70882e-29	64.6752	-28.4081	-25.4688
25	1000	1	50	5	1	2	0.2	1	1.69306e+168	1.09984e+53	0	0	7.95682e-16	3.22545e-13	5.15749e-16	67.3273	-15.0993	-12.4914
25	2000	0.5	50	5	1	2	0.2	1	2.83963e+175	1.15372e+82	0	0	3.90761e-29	3.3978e-26	1.70882e-29	124.639	-28.4081	-25.4688
25	2000	1	50	5	1	2	0.2	1	1.69306e+168	1.09984e+53	0	0	7.95682e-16	3.22545e-13	5.15749e-16	132.676	-15.0993	-12.4914
50	500	0.5	50	5	1	2	0.2	1	Inf	1.15372e+82	4.93355e-144	0	3.90761e-29	3.3978e-26	1.70882e-29	84.9023	-28.4081	-25.4688
50	500	1	50	5	1	2	0.2	1	Inf	1.09984e+53	1.75275e-158	0	7.95682e-16	3.22545e-13	5.15749e-16	87.5477	-15.0993	-12.4914
50	1000	0.5	50	5	1	2	0.2	1	Inf	1.15372e+82	0	0	3.90761e-29	3.3978e-26	1.70882e-29	112.334	-28.4081	-25.4688
50	1000	1	50	5	1	2	0.2	1	Inf	1.09984e+53	0	0	7.95682e-16	3.22545e-13	5.15749e-16	117.587	-15.0993	-12.4914
50	2000	0.5	50	5	1	2	0.2	1	Inf	1.15372e+82	0	0	3.90761e-29	3.3978e-26	1.70882e-29	213.984	-28.4081	-25.4688
50	2000	1	50	5	1	2	0.2	1	Inf	1.09984e+53	0	0	7.95682e-16	3.22545e-13	5.15749e-16	231.61	-15.0993	-12.4914
75	500	0.5	50	5	1	2	0.2	1	Inf	1.15372e+82	1.6773e+45	0	3.90761e-29	3.3978e-26	1.70882e-29	145.172	-28.4081	-25.4688
75	500	1	50	5	1	2	0.2	1	Inf	1.09984e+53	1.77592e+23	0	7.95682e-16	3.22545e-13	5.15749e-16	148.315	-15.0993	-12.4914
75	1000	0.5	50	5	1	2	0.2	1	Inf	1.15372e+82	0	0	3.90761e-29	3.3978e-26	1.70882e-29	194.001	-28.4081	-25.4688
75	1000	1	50	5	1	2	0.2	1	Inf	1.09984e+53	0	0	7.95682e-16	3.22545e-13	5.15749e-16	199.68	-15.0993	-12.4914
75	2000	0.5	50	5	1	2	0.2	1	Inf	1.15372e+82	0	0	3.90761e-29	3.3978e-26	1.70882e-29	360.497	-28.4081	-25.4688
75	2000	1	50	5	1	2	0.2	1	Inf	1.09984e+53	0	0	7.95682e-16	3.22545e-13	5.15749e-16	388.511	-15.0993	-12.4914
25	500	0.5	100	5	1	2	0.2	1	4.76376e+182	1.17236e+194	0	1.75297e-288	3.08689e-70	6.31793e-67	1.45178e-70	175.162	-69.5105	-66.1994
25	500	1	100	5	1	2	0.2	1	2.83963e+175	6.78961e+134	0	0	4.9889e-42	4.93814e-39	3.96179e-42	179.26	-41.302	-38.3064
25	1000	0.5	100	5	1	2	0.2	1	4.76376e+182	1.17236e+194	0	0	3.08689e-70	6.31793e-67	1.45178e-70	248.8	-69.5105	-66.1994
25	1000	1	100	5	1	2	0.2	1	2.83963e+175	6.78961e+134	0	0	4.9889e-42	4.93814e-39	3.96179e-42	256.598	-41.302	-38.3064
25	2000	0.5	100	5	1	2	0.2	1	4.76376e+182	1.17236e+194	0	0	3.08689e-70	6.31793e-67	1.45178e-70	504.106	-69.5105	-66.1994
25	2000	1	100	5	1	2	0.2	1	2.83963e+175	6.78961e+134	0	0	4.9889e-42	4.93814e-39	3.96179e-42	528.468	-41.302	-38.3064
50	500	0.5	100	5	1	2	0.2	1	Inf	1.17236e+194	1.38867e-129	1.75297e-288	3.08689e-70	6.31793e-67	1.45178e-70	222.753	-69.5105	-66.1994
50	500	1	100	5	1	2	0.2	1	Inf	6.78961e+134	4.93355e-144	0	4.9889e-42	4.93814e-39	3.96179e-42	231.285	-41.302	-38.3064
50	1000	0.5	100	5	1	2	0.2	1	Inf	1.17236e+194	0	0	3.08689e-70	6.31793e-67	1.45178e-70	322.214	-69.5105	-66.1994
50	1000	1	100	5	1	2	0.2	1	Inf	6.78961e+134	0	0	4.9889e-42	4.93814e-39	3.96179e-42	342.391	-41.302	-38.3064
50	2000	0.5	100	5	1	2	0.2	1	Inf	1.17236e+194	0	0	3.08689e-70	6.31793e-67	1.45178e-70	657.215	-69.5105	-66.1994
50	2000	1	100	5	1	2	0.2	1	Inf	6.78961e+134	0	0	4.9889e-42	4.93814e-39	3.96179e-42	709.05	-41.302	-38.3064
75	500	0.5	100	5	1	2	0.2	1	Inf	1.17236e+194	1.58417e+67	1.75297e-288	3.08689e-70	6.31793e-67	1.45178e-70	309.205	-69.5105	-66.1994
75	500	1	100	5	1	2	0.2	1	Inf	6.78961e+134	1.6773e+45	0	4.9889e-42	4.93814e-39	3.96179e-42	314.863	-41.302	-38.3064
75	1000	0.5	100	5	1	2	0.2	1	Inf	1.17236e+194	0	0	3.08689e-70	6.31793e-67	1.45178e-70	431.406	-69.5105	-66.1994
75	1000	1	100	5	1	2	0.2	1	Inf	6.78961e+134	0	0	4.9889e-42	4.93814e-39	3.96179e-42	445.488	-41.302	-38.3064
75	2000	0.5	100	5	1	2	0.2	1	Inf	1.17236e+194	0	0	3.08689e-70	6.31793e-67	1.45178e-70	864.986	-69.5105	-66.1994
75	2000	1	100	5	1	2	0.2	1	Inf	6.78961e+134	0	0	4.9889e-42	4.93814e-39	3.96179e-42	912.189	-41.302	-38.3064
25	500	0.5	200	5	1	2	0.2	1	7.99211e+189	Inf	8.68600000000000e-321	5.29754e-05	-4.06171e-59	-3.73862e-55	-7.11075e-56	856.764	-58.3913	-54.4273
25	500	1	200	5	1	2	0.2	1	4.76376e+182	Inf	0	2.58893e-126	-2.08485e-81	-2.00168e-77	-1.751e-76	873.788	-80.6809	-76.6986
25	1000	0.5	200	5	1	2	0.2	1	7.99211e+189	Inf	0	0	-2.00653e-88	-3.85301e-84	-8.42819e-84	1340.56	-87.6976	-83.4142
25	1000	1	200	5	1	2	0.2	1	4.76376e+182	Inf	0	0	-2.08485e-81	-2.00168e-77	-1.751e-76	1374.57	-80.6809	-76.6986
25	2000	0.5	200	5	1	2	0.2	1	7.99211e+189	Inf	0	0	-2.00653e-88	-3.85301e-84	-8.42819e-84	3001.74	-87.6976	-83.4142
25	2000	1	200	5	1	2	0.2	1	4.76376e+182	Inf	0	0	-2.08485e-81	-2.00168e-77	-1.751e-76	3127.43	-80.6809	-76.6986
50	500	0.5	200	5	1	2	0.2	1	Inf	Inf	3.90876e-115	5.29754e-05	-8.29526e-59	-1.59338e-54	-2.39703e-48	935.228	-58.0812	-53.7977
50	500	1	200	5	1	2	0.2	1	Inf	Inf	1.38867e-129	2.58893e-126	3.34013e-109	7.69044e-106	2.96975e-109	954.33	-108.476	-105.114
50	1000	0.5	200	5	1	2	0.2	1	Inf	Inf	0	0	2.00426e-167	9.37192e-164	9.74286e-168	1448.67	-166.698	-163.028
50	1000	1	200	5	1	2	0.2	1	Inf	Inf	0	0	3.34013e-109	7.69044e-106	2.96975e-109	1502.6	-108.476	-105.114
50	2000	0.5	200	5	1	2	0.2	1	Inf	Inf	0	0	2.00426e-167	9.37192e-164	9.74286e-168	3235.33	-166.698	-163.028
50	2000	1	200	5	1	2	0.2	1	Inf	Inf	0	0	3.34013e-109	7.69044e-106	2.96975e-109	3389.92	-108.476	-105.114
75	500	0.5	200	5	1	2	0.2	1	Inf	Inf	1.49621e+89	5.29754e-05	0.00110998	64.8472	2.65706e+16	1036.08	-2.95468	1.81189
75	500	1	200	5	1	2	0.2	1	Inf	Inf	1.58417e+67	2.58893e-126	-7.13237e-64	-2.08343e-59	-3.41463e-44	1050.16	-63.1468	-58.6812
75	1000	0.5	200	5	1	2	0.2	1	Inf	Inf	0	0	2.00426e-167	9.37192e-164	9.74286e-168	1585.21	-166.698	-163.028
75	1000	1	200	5	1	2	0.2	1	Inf	Inf	0	0	3.34013e-109	7.69044e-106	2.96975e-109	1650	-108.476	-105.114
75	2000	0.5	200	5	1	2	0.2	1	Inf	Inf	0	0	2.00426e-167	9.37192e-164	9.74286e-168	3507.91	-166.698	-163.028
75	2000	1	200	5	1	2	0.2	1	Inf	Inf	0	0	3.34013e-109	7.69044e-106	2.96975e-109	3700.71	-108.476	-105.114
25	500	0.5	50	5	1	2	0.2	2	2.83963e+175	1.15372e+82	0	0	5.18343e-28	4.52873e-25	2.31486e-28	48.8916	-27.2854	-24.344
25	500	1	50	5	1	2	0.2	2	1.69306e+168	1.09984e+53	0	0	4.49576e-15	1.8289e-12	2.95633e-15	50.6973	-14.3472	-11.7378
25	1000	0.5	50	5	1	2	0.2	2	2.83963e+175	1.15372e+82	0	0	5.18343e-28	4.52873e-25	2.31486e-28	65.5241	-27.2854	-24.344
25	1000	1	50	5	1	2	0.2	2	1.69306e+168	1.09984e+53	0	0	4.49576e-15	1.8289e-12	2.95633e-15	67.8422	-14.3472	-11.7378
25	2000	0.5	50	5	1	2	0.2	2	2.83963e+175	1.15372e+82	0	0	5.18343e-28	4.52873e-25	2.31486e-28	123.971	-27.2854	-24.344
25	2000	1	50	5	1	2	0.2	2	1.69306e+168	1.09984e+53	0	0	4.49576e-15	1.8289e-12	2.95633e-15	132.831	-14.3472	-11.7378
50	500	0.5	50	5	1	2	0.2	2	Inf	1.15372e+82	4.93355e-144	0	5.18343e-28	4.52873e-25	2.31486e-28	85.2794	-27.2854	-24.344
50	500	1	50	5	1	2	0.2	2	Inf	1.09984e+53	1.75275e-158	0	4.49576e-15	1.8289e-12	2.95633e-15	87.1304	-14.3472	-11.7378
50	1000	0.5	50	5	1	2	0.2	2	Inf	1.15372e+82	0	0	5.18343e-28	4.52873e-25	2.31486e-28	112.792	-27.2854	-24.344
50	1000	1	50	5	1	2	0.2	2	Inf	1.09984e+53	0	0	4.49576e-15	1.8289e-12	2.95633e-15	117.543	-14.3472	-11.7378
50	2000	0.5	50	5	1	2	0.2	2	Inf	1.15372e+82	0	0	5.18343e-28	4.52873e-25	2.31486e-28	211.521	-27.2854	-24.344
50	2000	1	50	5	1	2	0.2	2	Inf	1.09984e+53	0	0	4.49576e-15	1.8289e-12	2.95633e-15	228.264	-14.3472	-11.7378
75	500	0.5	50	5	1	2	0.2	2	Inf	1.15372e+82	1.6773e+45	0	5.18343e-28	4.52873e-25	2.31486e-28	143.896	-27.2854	-24.344
75	500	1	50	5	1	2	0.2	2	Inf	1.09984e+53	1.77592e+23	0	4.49576e-15	1.8289e-12	2.95633e-15	147.382	-14.3472	-11.7378
75	1000	0.5	50	5	1	2	0.2	2	Inf	1.15372e+82	0	0	5.18343e-28	4.52873e-25	2.31486e-28	191.452	-27.2854	-24.344
75	1000	1	50	5	1	2	0.2	2	Inf	1.09984e+53	0	0	4.49576e-15	1.8289e-12	2.95633e-15	196.253	-14.3472	-11.7378
75	2000	0.5	50	5	1	2	0.2	2	Inf	1.15372e+82	0	0	5.18343e-28	4.52873e-25	2.31486e-28	360.973	-27.2854	-24.344
75	2000	1	50	5	1	2	0.2	2	Inf	1.09984e+53	0	0	4.49576e-15	1.8289e-12	2.95633e-15	384.93	-14.3472	-11.7378
25	500	0.5	100	5	1	2	0.2	2	4.76376e+182	1.17236e+194	0	1.75297e-288	-8.35804e-65	-8.02504e-61	-7.02481e-60	173.729	-64.0779	-60.0956
25	500	1	100	5	1	2	0.2	2	2.83963e+175	6.78961e+134	0	0	1.75901e-41	1.74089e-38	1.39598e-41	175.097	-40.7547	-37.7592
25	1000	0.5	100	5	1	2	0.2	2	4.76376e+182	1.17236e+194	0	0	-8.35804e-65	-8.02504e-61	-7.02481e-60	250.043	-64.0779	-60.0956
25	1000	1	100	5	1	2	0.2	2	2.83963e+175	6.78961e+134	0	0	1.75901e-41	1.74089e-38	1.39598e-41	261.139	-40.7547	-37.7592
25	2000	0.5	100	5	1	2	0.2	2	4.76376e+182	1.17236e+194	0	0	-8.35804e-65	-8.02504e-61	-7.02481e-60	504.93	-64.0779	-60.0956
25	2000	1	100	5	1	2	0.2	2	2.83963e+175	6.78961e+134	0	0	1.75901e-41	1.74089e-38	1.39598e-41	555.453	-40.7547	-37.7592
50	500	0.5	100	5	1	2	0.2	2	Inf	1.17236e+194	1.38867e-129	1.75297e-288	2.35897e-69	4.82942e-66	1.11099e-69	240.926	-68.6273	-65.3161
50	500	1	100	5	1	2	0.2	2	Inf	6.78961e+134	4.93355e-144	0	1.75901e-41	1.74089e-38	1.39598e-41	257.128	-40.7547	-37.7592
50	1000	0.5	100	5	1	2	0.2	2	Inf	1.17236e+194	0	0	2.35897e-69	4.82942e-66	1.11099e-69	326.725	-68.6273	-65.3161
50	1000	1	100	5	1	2	0.2	2	Inf	6.78961e+134	0	0	1.75901e-41	1.74089e-38	1.39598e-41	349.281	-40.7547	-37.7592
50	2000	0.5	100	5	1	2	0.2	2	Inf	1.17236e+194	0	0	2.35897e-69	4.82942e-66	1.11099e-69	634.97	-68.6273	-65.3161
50	2000	1	100	5	1	2	0.2	2	Inf	6.78961e+134	0	0	1.75901e-41	1.74089e-38	1.39598e-41	676.245	-40.7547	-37.7592
75	500	0.5	100	5	1	2	0.2	2	Inf	1.17236e+194	1.58417e+67	1.75297e-288	2.35897e-69	4.82942e-66	1.11099e-69	300.688	-68.6273	-65.3161
75	500	1	100	5	1	2	0.2	2	Inf	6.78961e+134	1.6773e+45	0	1.75901e-41	1.74089e-38	1.39598e-41	302.845	-40.7547	-37.7592
75	1000	0.5	100	5	1	2	0.2	2	Inf	1.17236e+194	0	0	2.35897e-69	4.82942e-66	1.11099e-69	417.771	-68.6273	-65.3161
75	1000	1	100	5	1	2	0.2	2	Inf	6.78961e+134	0	0	1.75901e-41	1.74089e-38	1.39598e-41	434.314	-40.7547	-37.7592
75	2000	0.5	100	5	1	2	0.2	2	Inf	1.17236e+194	0	0	2.35897e-69	4.82942e-66	1.11099e-69	832.697	-68.6273	-65.3161
75	2000	1	100	5	1	2	0.2	2	Inf	6.78961e+134	0	0	1.75901e-41	1.74089e-38	1.39598e-41	890.682	-40.7547	-37.7592
25	500	0.5	200	5	1	2	0.2	2	7.99211e+189	Inf	8.68600000000000e-321	5.29754e-05	1.21452e-57	1.11791e-53	2.12623e-54	866.672	-56.9156	-52.9516
25	500	1	200	5	1	2	0.2	2	4.76376e+182	Inf	0	2.58893e-126	2.8033e-65	2.69128e-61	2.35044e-60	937.466	-64.5523	-60.57
25	1000	0.5	200	5	1	2	0.2	2	7.99211e+189	Inf	0	0	-5.00547e-72	-9.61177e-68	-2.10299e-67	1464.24	-71.3006	-67.0172
25	1000	1	200	5	1	2	0.2	2	4.76376e+182	Inf	0	0	2.8033e-65	2.69128e-61	2.35044e-60	1545.29	-64.5523	-60.57
25	2000	0.5	200	5	1	2	0.2	2	7.99211e+189	Inf	0	0	-5.00547e-72	-9.61177e-68	-2.10299e-67	3112	-71.3006	-67.0172
25	2000	1	200	5	1	2	0.2	2	4.76376e+182	Inf	0	0	2.8033e-65	2.69128e-61	2.35044e-60	3145.13	-64.5523	-60.57
50	500	0.5	200	5	1	2	0.2	2	Inf	Inf	3.90876e-115	5.29754e-05	2.48042e-57	4.76445e-53	7.16752e-47	943.808	-56.6055	-52.322
50	500	1	200	5	1	2	0.2	2	Inf	Inf	1.38867e-129	2.58893e-126	7.10942e-109	1.63593e-105	6.29947e-109	955.488	-108.148	-104.786
50	1000	0.5	200	5	1	2	0.2	2	Inf	Inf	0	0	4.49331e-150	1.76177e-145	6.35353e-138	1450.01	-149.347	-144.754
50	1000	1	200	5	1	2	0.2	2	Inf	Inf	0	0	7.10942e-109	1.63593e-105	6.29947e-109	1509.93	-108.148	-104.786
50	2000	0.5	200	5	1	2	0.2	2	Inf	Inf	0	0	4.49331e-150	1.76177e-145	6.35353e-138	3248.05	-149.347	-144.754
50	2000	1	200	5	1	2	0.2	2	Inf	Inf	0	0	7.10942e-109	1.63593e-105	6.29947e-109	3386.73	-108.148	-104.786
75	500	0.5	200	5	1	2	0.2	2	Inf	Inf	1.49621e+89	5.29754e-05	0.000800518	46.7678	1.91624e+16	1036.25	-3.09663	1.66995
75	500	1	200	5	1	2	0.2	2	Inf	Inf	1.58417e+67	2.58893e-126	1.96566e-63	5.74188e-59	9.41057e-44	1057.72	-62.7065	-58.2409
75	1000	0.5	200	5	1	2	0.2	2	Inf	Inf	0	0	8.21296e-167	3.8387e-163	3.98216e-167	1590.64	-166.086	-162.416
75	1000	1	200	5	1	2	0.2	2	Inf	Inf	0	0	7.10942e-109	1.63593e-105	6.29947e-109	1649.77	-108.148	-104.786
75	2000	0.5	200	5	1	2	0.2	2	Inf	Inf	0	0	8.21296e-167	3.8387e-163	3.98216e-167	3527.34	-166.086	-162.416
75	2000	1	200	5	1	2	0.2	2	Inf	Inf	0	0	7.10942e-109	1.63593e-105	6.29947e-109	3735.86	-108.148	-104.786
25	500	0.5	50	5	2	2	0.2	1	2.83963e+175	1.40748e+31	0	0	2.75358e-09	1.81869e-06	4.2136e-10	240.701	-8.5601	-5.74024
25	500	1	50	5	2	2	0.2	1	1.69306e+168	3.23925e+18	0	0	1.95224e-05	0.0054041	3.50989e-06	227.35	-4.70947	-2.26728
25	1000	0.5	50	5	2	2	0.2	1	2.83963e+175	1.40748e+31	0	0	2.75358e-09	1.81869e-06	4.2136e-10	243.88	-8.5601	-5.74024
25	1000	1	50	5	2	2	0.2	1	1.69306e+168	3.23925e+18	0	0	1.95224e-05	0.0054041	3.50989e-06	234.569	-4.70947	-2.26728
25	2000	0.5	50	5	2	2	0.2	1	2.83963e+175	1.40748e+31	0	0	2.75358e-09	1.81869e-06	4.2136e-10	278.684	-8.5601	-5.74024
25	2000	1	50	5	2	2	0.2	1	1.69306e+168	3.23925e+18	0	0	1.95224e-05	0.0054041	3.50989e-06	268.501	-4.70947	-2.26728
50	500	0.5	50	5	2	2	0.2	1	Inf	1.40748e+31	4.93355e-144	0	2.75358e-09	1.81869e-06	4.2136e-10	317.902	-8.5601	-5.74024
50	500	1	50	5	2	2	0.2	1	Inf	3.23925e+18	1.75275e-158	0	1.95224e-05	0.0054041	3.50989e-06	329.967	-4.70947	-2.26728
50	1000	0.5	50	5	2	2	0.2	1	Inf	1.40748e+31	0	0	2.75358e-09	1.81869e-06	4.2136e-10	348.78	-8.5601	-5.74024
50	1000	1	50	5	2	2	0.2	1	Inf	3.23925e+18	0	0	1.95224e-05	0.0054041	3.50989e-06	324.841	-4.70947	-2.26728
50	2000	0.5	50	5	2	2	0.2	1	Inf	1.40748e+31	0	0	2.75358e-09	1.81869e-06	4.2136e-10	367.951	-8.5601	-5.74024
50	2000	1	50	5	2	2	0.2	1	Inf	3.23925e+18	0	0	1.95224e-05	0.0054041	3.50989e-06	364.522	-4.70947	-2.26728
75	500	0.5	50	5	2	2	0.2	1	Inf	1.40748e+31	1.6773e+45	0	2.75358e-09	1.81869e-06	4.2136e-10	404.409	-8.5601	-5.74024
75	500	1	50	5	2	2	0.2	1	Inf	3.23925e+18	1.77592e+23	0	1.95224e-05	0.0054041	3.50989e-06	409.527	-4.70947	-2.26728
75	1000	0.5	50	5	2	2	0.2	1	Inf	1.40748e+31	0	0	2.75358e-09	1.81869e-06	4.2136e-10	441.666	-8.5601	-5.74024
75	1000	1	50	5	2	2	0.2	1	Inf	3.23925e+18	0	0	1.95224e-05	0.0054041	3.50989e-06	440.193	-4.70947	-2.26728
75	2000	0.5	50	5	2	2	0.2	1	Inf	1.40748e+31	0	0	2.75358e-09	1.81869e-06	4.2136e-10	540.215	-8.5601	-5.74024
75	2000	1	50	5	2	2	0.2	1	Inf	3.23925e+18	0	0	1.95224e-05	0.0054041	3.50989e-06	514.899	-4.70947	-2.26728
25	500	0.5	100	5	2	2	0.2	1	4.76376e+182	6.54829e+58	0	0	1.81211e-16	2.83364e-13	2.53906e-17	657.385	-15.7418	-12.5477
25	500	1	100	5	2	2	0.2	1	2.83963e+175	1.09012e+33	0	0	3.45938e-09	2.2902e-06	5.3307e-10	659.983	-8.461	-5.64013
25	1000	0.5	100	5	2	2	0.2	1	4.76376e+182	6.54829e+58	0	0	1.81211e-16	2.83364e-13	2.53906e-17	719.259	-15.7418	-12.5477
25	1000	1	100	5	2	2	0.2	1	2.83963e+175	1.09012e+33	0	0	3.45938e-09	2.2902e-06	5.3307e-10	712.668	-8.461	-5.64013
25	2000	0.5	100	5	2	2	0.2	1	4.76376e+182	6.54829e+58	0	0	1.81211e-16	2.83364e-13	2.53906e-17	885.306	-15.7418	-12.5477
25	2000	1	100	5	2	2	0.2	1	2.83963e+175	1.09012e+33	0	0	3.45938e-09	2.2902e-06	5.3307e-10	876.749	-8.461	-5.64013
50	500	0.5	100	5	2	2	0.2	1	Inf	6.54829e+58	1.38867e-129	0	1.81211e-16	2.83364e-13	2.53906e-17	797.429	-15.7418	-12.5477
50	500	1	100	5	2	2	0.2	1	Inf	1.09012e+33	4.93355e-144	0	3.45938e-09	2.2902e-06	5.3307e-10	801.087	-8.461	-5.64013
50	1000	0.5	100	5	2	2	0.2	1	Inf	6.54829e+58	0	0	1.81211e-16	2.83364e-13	2.53906e-17	858.62	-15.7418	-12.5477
50	1000	1	100	5	2	2	0.2	1	Inf	1.09012e+33	0	0	3.45938e-09	2.2902e-06	5.3307e-10	858.366	-8.461	-5.64013
50	2000	0.5	100	5	2	2	0.2	1	Inf	6.54829e+58	0	0	1.81211e-16	2.83364e-13	2.53906e-17	1050.93	-15.7418	-12.5477
50	2000	1	100	5	2	2	0.2	1	Inf	1.09012e+33	0	0	3.45938e-09	2.2902e-06	5.3307e-10	1038.05	-8.461	-5.64013
75	500	0.5	100	5	2	2	0.2	1	Inf	6.54829e+58	1.58417e+67	0	1.81211e-16	2.83364e-13	2.53906e-17	953.202	-15.7418	-12.5477
75	500	1	100	5	2	2	0.2	1	Inf	1.09012e+33	1.6773e+45	0	3.45938e-09	2.2902e-06	5.3307e-10	969.829	-8.461	-5.64013
75	1000	0.5	100	5	2	2	0.2	1	Inf	6.54829e+58	0	0	1.81211e-16	2.83364e-13	2.53906e-17	1049.67	-15.7418	-12.5477
75	1000	1	100	5	2	2	0.2	1	Inf	1.09012e+33	0	0	3.45938e-09	2.2902e-06	5.3307e-10	1047.04	-8.461	-5.64013
75	2000	0.5	100	5	2	2	0.2	1	Inf	6.54829e+58	0	0	1.81211e-16	2.83364e-13	2.53906e-17	1289.65	-15.7418	-12.5477
75	2000	1	100	5	2	2	0.2	1	Inf	1.09012e+33	0	0	3.45938e-09	2.2902e-06	5.3307e-10	1276.91	-8.461	-5.64013
25	500	0.5	200	5	2	2	0.2	1	7.99211e+189	2.0508e+113	8.68600000000000e-321	0	2.3398e-30	8.52636e-27	3.12469e-31	2522.01	-29.6308	-26.0692
25	500	1	200	5	2	2	0.2	1	4.76376e+182	1.55779e+61	0	0	2.39354e-16	3.74843e-13	3.37254e-17	2539.92	-15.621	-12.4262
25	1000	0.5	200	5	2	2	0.2	1	7.99211e+189	2.0508e+113	0	0	2.3398e-30	8.52636e-27	3.12469e-31	2880.99	-29.6308	-26.0692
25	1000	1	200	5	2	2	0.2	1	4.76376e+182	1.55779e+61	0	0	2.39354e-16	3.74843e-13	3.37254e-17	2899.53	-15.621	-12.4262
25	2000	0.5	200	5	2	2	0.2	1	7.99211e+189	2.0508e+113	0	0	2.3398e-30	8.52636e-27	3.12469e-31	4132.45	-29.6308	-26.0692
25	2000	1	200	5	2	2	0.2	1	4.76376e+182	1.55779e+61	0	0	2.39354e-16	3.74843e-13	3.37254e-17	4150.46	-15.621	-12.4262
50	500	0.5	200	5	2	2	0.2	1	Inf	2.0508e+113	3.90876e-115	0	2.3398e-30	8.52636e-27	3.12469e-31	2806.79	-29.6308	-26.0692
50	500	1	200	5	2	2	0.2	1	Inf	1.55779e+61	1.38867e-129	0	2.39354e-16	3.74843e-13	3.37254e-17	2817.49	-15.621	-12.4262
50	1000	0.5	200	5	2	2	0.2	1	Inf	2.0508e+113	0	0	2.3398e-30	8.52636e-27	3.12469e-31	3163.65	-29.6308	-26.0692
50	1000	1	200	5	2	2	0.2	1	Inf	1.55779e+61	0	0	2.39354e-16	3.74843e-13	3.37254e-17	3168.06	-15.621	-12.4262
50	2000	0.5	200	5	2	2	0.2	1	Inf	2.0508e+113	0	0	2.3398e-30	8.52636e-27	3.12469e-31	4462.38	-29.6308	-26.0692
50	2000	1	200	5	2	2	0.2	1	Inf	1.55779e+61	0	0	2.39354e-16	3.74843e-13	3.37254e-17	4463.35	-15.621	-12.4262
75	500	0.5	200	5	2	2	0.2	1	Inf	2.0508e+113	1.49621e+89	0	2.3398e-30	8.52636e-27	3.12469e-31	3105.94	-29.6308	-26.0692
75	500	1	200	5	2	2	0.2	1	Inf	1.55779e+61	1.58417e+67	0	2.39354e-16	3.74843e-13	3.37254e-17	3091.64	-15.621	-12.4262
75	1000	0.5	200	5	2	2	0.2	1	Inf	2.0508e+113	0	0	2.3398e-30	8.52636e-27	3.12469e-31	3462.57	-29.6308	-26.0692
75	1000	1	200	5	2	2	0.2	1	Inf	1.55779e+61	0	0	2.39354e-16	3.74843e-13	3.37254e-17	3742.49	-15.621	-12.4262
75	2000	0.5	200	5	2	2	0.2	1	Inf	2.0508e+113	0	0	2.3398e-30	8.52636e-27	3.12469e-31	5391.71	-29.6308	-26.0692
75	2000	1	200	5	2	2	0.2	1	Inf	1.55779e+61	0	0	2.39354e-16	3.74843e-13	3.37254e-17	5296.92	-15.621	-12.4262
25	500	0.5	50	5	2	2	0.2	2	2.83963e+175	1.40748e+31	0	0	8.21087e-09	5.4428e-06	1.26986e-09	199.151	-8.08561	-5.26418
25	500	1	50	5	2	2	0.2	2	1.69306e+168	3.23925e+18	0	0	-1.33682e-05	-0.00371288	-2.4283e-06	204.129	-4.87393	-2.43029
25	1000	0.5	50	5	2	2	0.2	2	2.83963e+175	1.40748e+31	0	0	8.21087e-09	5.4428e-06	1.26986e-09	220.722	-8.08561	-5.26418
25	1000	1	50	5	2	2	0.2	2	1.69306e+168	3.23925e+18	0	0	-1.33682e-05	-0.00371288	-2.4283e-06	219.908	-4.87393	-2.43029
25	2000	0.5	50	5	2	2	0.2	2	2.83963e+175	1.40748e+31	0	0	8.21087e-09	5.4428e-06	1.26986e-09	246.474	-8.08561	-5.26418
25	2000	1	50	5	2	2	0.2	2	1.69306e+168	3.23925e+18	0	0	-1.33682e-05	-0.00371288	-2.4283e-06	246.021	-4.87393	-2.43029
50	500	0.5	50	5	2	2	0.2	2	Inf	1.40748e+31	4.93355e-144	0	8.21087e-09	5.4428e-06	1.26986e-09	298.984	-8.08561	-5.26418
50	500	1	50	5	2	2	0.2	2	Inf	3.23925e+18	1.75275e-158	0	-1.33682e-05	-0.00371288	-2.4283e-06	297.687	-4.87393	-2.43029
50	1000	0.5	50	5	2	2	0.2	2	Inf	1.40748e+31	0	0	8.21087e-09	5.4428e-06	1.26986e-09	309.198	-8.08561	-5.26418
50	1000	1	50	5	2	2	0.2	2	Inf	3.23925e+18	0	0	-1.33682e-05	-0.00371288	-2.4283e-06	308.707	-4.87393	-2.43029
50	2000	0.5	50	5	2	2	0.2	2	Inf	1.40748e+31	0	0	8.21087e-09	5.4428e-06	1.26986e-09	359.739	-8.08561	-5.26418
50	2000	1	50	5	2	2	0.2	2	Inf	3.23925e+18	0	0	-1.33682e-05	-0.00371288	-2.4283e-06	366.419	-4.87393	-2.43029
75	500	0.5	50	5	2	2	0.2	2	Inf	1.40748e+31	1.6773e+45	0	8.21087e-09	5.4428e-06	1.26986e-09	403.077	-8.08561	-5.26418
75	500	1	50	5	2	2	0.2	2	Inf	3.23925e+18	1.77592e+23	0	-1.33682e-05	-0.00371288	-2.4283e-06	402.426	-4.87393	-2.43029
75	1000	0.5	50	5	2	2	0.2	2	Inf	1.40748e+31	0	0	8.21087e-09	5.4428e-06	1.26986e-09	429.131	-8.08561	-5.26418
75	1000	1	50	5	2	2	0.2	2	Inf	3.23925e+18	0	0	-1.33682e-05	-0.00371288	-2.4283e-06	413.858	-4.87393	-2.43029
75	2000	0.5	50	5	2	2	0.2	2	Inf	1.40748e+31	0	0	8.21087e-09	5.4428e-06	1.26986e-09	504.384	-8.08561	-5.26418
75	2000	1	50	5	2	2	0.2	2	Inf	3.23925e+18	0	0	-1.33682e-05	-0.00371288	-2.4283e-06	497.722	-4.87393	-2.43029
25	500	0.5	100	5	2	2	0.2	2	4.76376e+182	6.54829e+58	0	0	3.49683e-16	5.48464e-13	4.95509e-17	657.943	-15.4563	-12.2609
25	500	1	100	5	2	2	0.2	2	2.83963e+175	1.09012e+33	0	0	-4.42813e-09	-2.93282e-06	-6.83413e-10	653.926	-8.35378	-5.53271
25	1000	0.5	100	5	2	2	0.2	2	4.76376e+182	6.54829e+58	0	0	3.49683e-16	5.48464e-13	4.95509e-17	712.273	-15.4563	-12.2609
25	1000	1	100	5	2	2	0.2	2	2.83963e+175	1.09012e+33	0	0	-4.42813e-09	-2.93282e-06	-6.83413e-10	707.865	-8.35378	-5.53271
25	2000	0.5	100	5	2	2	0.2	2	4.76376e+182	6.54829e+58	0	0	3.49683e-16	5.48464e-13	4.95509e-17	875.142	-15.4563	-12.2609
25	2000	1	100	5	2	2	0.2	2	2.83963e+175	1.09012e+33	0	0	-4.42813e-09	-2.93282e-06	-6.83413e-10	869.625	-8.35378	-5.53271
50	500	0.5	100	5	2	2	0.2	2	Inf	6.54829e+58	1.38867e-129	0	3.49683e-16	5.48464e-13	4.95509e-17	794.967	-15.4563	-12.2609
50	500	1	100	5	2	2	0.2	2	Inf	1.09012e+33	4.93355e-144	0	-4.42813e-09	-2.93282e-06	-6.83413e-10	805.271	-8.35378	-5.53271
50	1000	0.5	100	5	2	2	0.2	2	Inf	6.54829e+58	0	0	3.49683e-16	5.48464e-13	4.95509e-17	871.14	-15.4563	-12.2609
50	1000	1	100	5	2	2	0.2	2	Inf	1.09012e+33	0	0	-4.42813e-09	-2.93282e-06	-6.83413e-10	863.638	-8.35378	-5.53271
50	2000	0.5	100	5	2	2	0.2	2	Inf	6.54829e+58	0	0	3.49683e-16	5.48464e-13	4.95509e-17	1057.65	-15.4563	-12.2609
50	2000	1	100	5	2	2	0.2	2	Inf	1.09012e+33	0	0	-4.42813e-09	-2.93282e-06	-6.83413e-10	1048.71	-8.35378	-5.53271
75	500	0.5	100	5	2	2	0.2	2	Inf	6.54829e+58	1.58417e+67	0	3.49683e-16	5.48464e-13	4.95509e-17	965.74	-15.4563	-12.2609
75	500	1	100	5	2	2	0.2	2	Inf	1.09012e+33	1.6773e+45	0	-4.42813e-09	-2.93282e-06	-6.83413e-10	973.987	-8.35378	-5.53271
75	1000	0.5	100	5	2	2	0.2	2	Inf	6.54829e+58	0	0	3.49683e-16	5.48464e-13	4.95509e-17	1056.03	-15.4563	-12.2609
75	1000	1	100	5	2	2	0.2	2	Inf	1.09012e+33	0	0	-4.42813e-09	-2.93282e-06	-6.83413e-10	1049.05	-8.35378	-5.53271
75	2000	0.5	100	5	2	2	0.2	2	Inf	6.54829e+58	0	0	3.49683e-16	5.48464e-13	4.95509e-17	1299.67	-15.4563	-12.2609
75	2000	1	100	5	2	2	0.2	2	Inf	1.09012e+33	0	0	-4.42813e-09	-2.93282e-06	-6.83413e-10	1288.63	-8.35378	-5.53271
25	500	0.5	200	5	2	2	0.2	2	7.99211e+189	2.0508e+113	8.68600000000000e-321	0	-2.77773e-32	-7.93538e-29	-1.25317e-34	2544.54	-31.5563	-28.1004
25	500	1	200	5	2	2	0.2	2	4.76376e+182	1.55779e+61	0	0	-4.81735e-16	-7.54468e-13	-6.78925e-17	2548.43	-15.3172	-12.1224
25	1000	0.5	200	5	2	2	0.2	2	7.99211e+189	2.0508e+113	0	0	-2.77773e-32	-7.93538e-29	-1.25317e-34	2907.86	-31.5563	-28.1004
25	1000	1	200	5	2	2	0.2	2	4.76376e+182	1.55779e+61	0	0	-4.81735e-16	-7.54468e-13	-6.78925e-17	2919.7	-15.3172	-12.1224
25	2000	0.5	200	5	2	2	0.2	2	7.99211e+189	2.0508e+113	0	0	-2.77773e-32	-7.93538e-29	-1.25317e-34	4182.53	-31.5563	-28.1004
25	2000	1	200	5	2	2	0.2	2	4.76376e+182	1.55779e+61	0	0	-4.81735e-16	-7.54468e-13	-6.78925e-17	4174.53	-15.3172	-12.1224
50	500	0.5	200	5	2	2	0.2	2	Inf	2.0508e+113	3.90876e-115	0	-2.77773e-32	-7.93538e-29	-1.25317e-34	2821.47	-31.5563	-28.1004
50	500	1	200	5	2	2	0.2	2	Inf	1.55779e+61	1.38867e-129	0	-4.81735e-16	-7.54468e-13	-6.78925e-17	2829.79	-15.3172	-12.1224
50	1000	0.5	200	5	2	2	0.2	2	Inf	2.0508e+113	0	0	-2.77773e-32	-7.93538e-29	-1.25317e-34	3194.54	-31.5563	-28.1004
50	1000	1	200	5	2	2	0.2	2	Inf	1.55779e+61	0	0	-4.81735e-16	-7.54468e-13	-6.78925e-17	3201.19	-15.3172	-12.1224
50	2000	0.5	200	5	2	2	0.2	2	Inf	2.0508e+113	0	0	-2.77773e-32	-7.93538e-29	-1.25317e-34	4501.1	-31.5563	-28.1004
50	2000	1	200	5	2	2	0.2	2	Inf	1.55779e+61	0	0	-4.81735e-16	-7.54468e-13	-6.78925e-17	4470.15	-15.3172	-12.1224
75	500	0.5	200	5	2	2	0.2	2	Inf	2.0508e+113	1.49621e+89	0	-2.77773e-32	-7.93538e-29	-1.25317e-34	3108.67	-31.5563	-28.1004
75	500	1	200	5	2	2	0.2	2	Inf	1.55779e+61	1.58417e+67	0	-4.81735e-16	-7.54468e-13	-6.78925e-17	3191.03	-15.3172	-12.1224
75	1000	0.5	200	5	2	2	0.2	2	Inf	2.0508e+113	0	0	-2.77773e-32	-7.93538e-29	-1.25317e-34	3896.36	-31.5563	-28.1004
75	1000	1	200	5	2	2	0.2	2	Inf	1.55779e+61	0	0	-4.81735e-16	-7.54468e-13	-6.78925e-17	4016.52	-15.3172	-12.1224
75	2000	0.5	200	5	2	2	0.2	2	Inf	2.0508e+113	0	0	-2.77773e-32	-7.93538e-29	-1.25317e-34	5524.45	-31.5563	-28.1004
75	2000	1	200	5	2	2	0.2	2	Inf	1.55779e+61	0	0	-4.81735e-16	-7.54468e-13	-6.78925e-17	5428.81	-15.3172	-12.1224
25	500	0.5	50	5	1	0	1	1	2.83963e+175	3.57825e+148	0	0	-1.44548e-62	-1.27866e-59	-6.82216e-63	31.5091	-61.84	-58.8932
25	500	1	50	5	1	0	1	1	1.69306e+168	1.02087e+119	0	0	-1.56061e-47	-6.89848e-45	-1.46968e-47	31.826	-46.8067	-44.1612
25	1000	0.5	50	5	1	0	1	1	2.83963e+175	3.57825e+148	0	0	-1.44548e-62	-1.27866e-59	-6.82216e-63	40.6088	-61.84	-58.8932
25	1000	1	50	5	1	0	1	1	1.69306e+168	1.02087e+119	0	0	-1.56061e-47	-6.89848e-45	-1.46968e-47	39.8924	-46.8067	-44.1612
25	2000	0.5	50	5	1	0	1	1	2.83963e+175	3.57825e+148	0	0	-1.44548e-62	-1.27866e-59	-6.82216e-63	66.644	-61.84	-58.8932
25	2000	1	50	5	1	0	1	1	1.69306e+168	1.02087e+119	0	0	-1.56061e-47	-6.89848e-45	-1.46968e-47	66.6191	-46.8067	-44.1612
50	500	0.5	50	5	1	0	1	1	Inf	3.57825e+148	4.93355e-144	0	-1.44548e-62	-1.27866e-59	-6.82215e-63	63.6245	-61.84	-58.8932
50	500	1	50	5	1	0	1	1	Inf	1.02087e+119	1.75275e-158	0	-1.56061e-47	-6.89848e-45	-1.46968e-47	62.3922	-46.8067	-44.1612
50	1000	0.5	50	5	1	0	1	1	Inf	3.57825e+148	0	0	-1.44548e-62	-1.27866e-59	-6.82215e-63	79.1721	-61.84	-58.8932
50	1000	1	50	5	1	0	1	1	Inf	1.02087e+119	0	0	-1.56061e-47	-6.89848e-45	-1.46968e-47	77.3135	-46.8067	-44.1612
50	2000	0.5	50	5	1	0	1	1	Inf	3.57825e+148	0	0	-1.44548e-62	-1.27866e-59	-6.82215e-63	120.094	-61.84	-58.8932
50	2000	1	50	5	1	0	1	1	Inf	1.02087e+119	0	0	-1.56061e-47	-6.89848e-45	-1.46968e-47	122.55	-46.8067	-44.1612
75	500	0.5	50	5	1	0	1	1	Inf	3.57825e+148	1.6773e+45	0	-1.44548e-62	-1.27866e-59	-6.82215e-63	114.109	-61.84	-58.8932
75	500	1	50	5	1	0	1	1	Inf	1.02087e+119	1.77592e+23	0	-1.56061e-47	-6.89848e-45	-1.46968e-47	117.527	-46.8067	-44.1612
75	1000	0.5	50	5	1	0	1	1	Inf	3.57825e+148	0	0	-1.44548e-62	-1.27866e-59	-6.82215e-63	149.947	-61.84	-58.8932
75	1000	1	50	5	1	0	1	1	Inf	1.02087e+119	0	0	-1.56061e-47	-6.89848e-45	-1.46968e-47	145.356	-46.8067	-44.1612
75	2000	0.5	50	5	1	0	1	1	Inf	3.57825e+148	0	0	-1.44548e-62	-1.27866e-59	-6.82215e-63	238.109	-61.84	-58.8932
75	2000	1	50	5	1	0	1	1	Inf	1.02087e+119	0	0	-1.56061e-47	-6.89848e-45	-1.46968e-47	234.171	-46.8067	-44.1612
25	500	0.5	100	5	1	0	1	1	4.76376e+182	Inf	0	4.20084e-152	-3.37061e-81	-3.23617e-77	-2.83142e-76	119.141	-80.4723	-76.49
25	500	1	100	5	1	0	1	1	2.83963e+175	3.33557e+270	0	3.75221e-212	-3.52264e-74	-1.69104e-70	-5.9154e-69	123.536	-73.4531	-69.7718
25	1000	0.5	100	5	1	0	1	1	4.76376e+182	Inf	0	0	-3.37061e-81	-3.23617e-77	-2.83142e-76	176.976	-80.4723	-76.49
25	1000	1	100	5	1	0	1	1	2.83963e+175	3.33557e+270	0	0	-3.52264e-74	-1.69104e-70	-5.9154e-69	177.046	-73.4531	-69.7718
25	2000	0.5	100	5	1	0	1	1	4.76376e+182	Inf	0	0	-3.37061e-81	-3.23617e-77	-2.83142e-76	346.479	-80.4723	-76.49
25	2000	1	100	5	1	0	1	1	2.83963e+175	3.33557e+270	0	0	-3.52264e-74	-1.69104e-70	-5.9154e-69	347.338	-73.4531	-69.7718
50	500	0.5	100	5	1	0	1	1	Inf	Inf	1.38867e-129	4.20084e-152	-1.02195e-137	-2.11646e-134	-2.13363e-137	164.53	-136.991	-133.674
50	500	1	100	5	1	0	1	1	Inf	3.33557e+270	4.93355e-144	3.75221e-212	-1.0294e-107	-1.06443e-104	-1.02186e-107	162.425	-106.987	-103.973
50	1000	0.5	100	5	1	0	1	1	Inf	Inf	0	0	-1.02195e-137	-2.11646e-134	-5.11029e-138	221.985	-136.991	-133.674
50	1000	1	100	5	1	0	1	1	Inf	3.33557e+270	0	0	-1.0294e-107	-1.06443e-104	-1.02186e-107	224.055	-106.987	-103.973
50	2000	0.5	100	5	1	0	1	1	Inf	Inf	0	0	-1.02195e-137	-2.11646e-134	-5.11029e-138	414.7	-136.991	-133.674
50	2000	1	100	5	1	0	1	1	Inf	3.33557e+270	0	0	-1.0294e-107	-1.06443e-104	-1.02186e-107	406.901	-106.987	-103.973
75	500	0.5	100	5	1	0	1	1	Inf	Inf	1.58417e+67	4.20084e-152	-6.47485e-62	-1.89136e-57	-3.09974e-42	228.425	-61.1888	-56.7232
75	500	1	100	5	1	0	1	1	Inf	3.33557e+270	1.6773e+45	3.75221e-212	1.54969e-91	2.26339e-87	1.48385e-71	230.893	-90.8098	-86.6452
75	1000	0.5	100	5	1	0	1	1	Inf	Inf	0	0	-1.02195e-137	-2.11646e-134	-5.11029e-138	312.108	-136.991	-133.674
75	1000	1	100	5	1	0	1	1	Inf	3.33557e+270	0	0	-1.0294e-107	-1.06443e-104	-1.02186e-107	307.891	-106.987	-103.973
75	2000	0.5	100	5	1	0	1	1	Inf	Inf	0	0	-1.02195e-137	-2.11646e-134	-5.11029e-138	546.477	-136.991	-133.674
75	2000	1	100	5	1	0	1	1	Inf	3.33557e+270	0	0	-1.0294e-107	-1.06443e-104	-1.02186e-107	550.635	-106.987	-103.973
25	500	0.5	200	5	1	0	1	1	7.99211e+189	Inf	8.68600000000000e-321	1.75427e+78	72616.3	6.68167e+08	1.27083e+08	664.521	4.86103	8.82489
25	500	1	200	5	1	0	1	1	4.76376e+182	Inf	0	9.90643e+70	142328	6.54682e+08	4.98075e+08	671.174	5.15329	8.81603
25	1000	0.5	200	5	1	0	1	1	7.99211e+189	Inf	0	6.46014e-229	-2.00653e-88	-3.85301e-84	-8.42819e-84	1055.06	-87.6976	-83.4142
25	1000	1	200	5	1	0	1	1	4.76376e+182	Inf	0	0	-2.08485e-81	-2.00168e-77	-1.751e-76	1063.69	-80.6809	-76.6986
25	2000	0.5	200	5	1	0	1	1	7.99211e+189	Inf	0	0	-2.00653e-88	-3.85301e-84	-8.42819e-84	2322.3	-87.6976	-83.4142
25	2000	1	200	5	1	0	1	1	4.76376e+182	Inf	0	0	-2.08485e-81	-2.00168e-77	-1.751e-76	2233.32	-80.6809	-76.6986
50	500	0.5	200	5	1	0	1	1	Inf	Inf	3.90876e-115	1.75427e+78	148278	2.84769e+09	4283985658637440	673.434	5.17108	9.45449
50	500	1	200	5	1	0	1	1	Inf	Inf	1.38867e-129	9.90643e+70	290598	2.79021e+09	1.67901e+16	691.108	5.46329	9.44564
50	1000	0.5	200	5	1	0	1	1	Inf	Inf	0	6.46014e-229	4.89183e-193	1.91808e-188	6.92757e-181	1056.73	-192.311	-187.717
50	1000	1	200	5	1	0	1	1	Inf	Inf	0	0	4.8398e-178	9.48839e-174	1.37074e-165	1005.36	-177.315	-173.023
50	2000	0.5	200	5	1	0	1	1	Inf	Inf	0	0	4.89183e-193	1.91808e-188	6.92757e-181	2042.43	-192.311	-187.717
50	2000	1	200	5	1	0	1	1	Inf	Inf	0	0	4.8398e-178	9.48839e-174	1.37074e-165	2049.03	-177.315	-173.023
75	500	0.5	200	5	1	0	1	1	Inf	Inf	1.49621e+89	1.75427e+78	1.67436e+29	9.78193e+33	4.00804e+48	685.448	29.2238	33.9904
75	500	1	200	5	1	0	1	1	Inf	Inf	1.58417e+67	9.90643e+70	-6.06852e+28	-1.77267e+33	-2.90524e+48	685.757	28.7831	33.2486
75	1000	0.5	200	5	1	0	1	1	Inf	Inf	0	6.46014e-229	8.60283e-283	2.5129e-278	5.56446e-265	1025.84	-282.065	-277.6
75	1000	1	200	5	1	0	1	1	Inf	Inf	0	0	1.97587e-244	4.63832e-241	1.9673e-244	966.315	-243.704	-240.334
75	2000	0.5	200	5	1	0	1	1	Inf	Inf	0	0	9.80897e-303	5.7252e-298	4.62315e-283	2083.7	-299.996	-297.241
75	2000	1	200	5	1	0	1	1	Inf	Inf	0	0	1.97587e-244	4.63832e-241	1.9673e-244	2062.08	-243.704	-240.334
25	500	0.5	50	5	1	0	1	2	2.83963e+175	3.57825e+148	0	0	-1.38761e-57	-6.65979e-54	-2.33297e-52	27.4179	-56.8577	-53.1765
25	500	1	50	5	1	0	1	2	1.69306e+168	1.02087e+119	0	0	-2.60436e-46	-1.162e-43	2.74431e-45	27.6855	-45.5843	-42.9348
25	1000	0.5	50	5	1	0	1	2	2.83963e+175	3.57825e+148	0	0	-1.38761e-57	-6.65979e-54	-2.33297e-52	34.6236	-56.8577	-53.1765
25	1000	1	50	5	1	0	1	2	1.69306e+168	1.02087e+119	0	0	-2.60436e-46	-1.162e-43	2.74431e-45	33.9516	-45.5843	-42.9348
25	2000	0.5	50	5	1	0	1	2	2.83963e+175	3.57825e+148	0	0	-1.38761e-57	-6.65979e-54	-2.33297e-52	55.1052	-56.8577	-53.1765
25	2000	1	50	5	1	0	1	2	1.69306e+168	1.02087e+119	0	0	-2.60436e-46	-1.162e-43	2.74431e-45	55.4853	-45.5843	-42.9348
50	500	0.5	50	5	1	0	1	2	Inf	3.57825e+148	4.93355e-144	0	-4.70646e-61	-4.21235e-58	-2.34329e-61	53.2685	-60.3273	-57.3755
50	500	1	50	5	1	0	1	2	Inf	1.02087e+119	1.75275e-158	0	-2.60445e-46	-1.16221e-43	-2.56008e-46	53.6183	-45.5843	-42.9347
50	1000	0.5	50	5	1	0	1	2	Inf	3.57825e+148	0	0	-4.70646e-61	-4.21235e-58	-2.34329e-61	66.4663	-60.3273	-57.3755
50	1000	1	50	5	1	0	1	2	Inf	1.02087e+119	0	0	-2.60445e-46	-1.16221e-43	-2.56008e-46	65.533	-45.5843	-42.9347
50	2000	0.5	50	5	1	0	1	2	Inf	3.57825e+148	0	0	-4.70646e-61	-4.21235e-58	-2.34329e-61	101.612	-60.3273	-57.3755
50	2000	1	50	5	1	0	1	2	Inf	1.02087e+119	0	0	-2.60445e-46	-1.16221e-43	-2.56008e-46	100.348	-45.5843	-42.9347
75	500	0.5	50	5	1	0	1	2	Inf	3.57825e+148	1.6773e+45	0	-4.70646e-61	-4.21235e-58	-2.34329e-61	99.2029	-60.3273	-57.3755
75	500	1	50	5	1	0	1	2	Inf	1.02087e+119	1.77592e+23	0	-2.60445e-46	-1.16221e-43	-2.56008e-46	96.6932	-45.5843	-42.9347
75	1000	0.5	50	5	1	0	1	2	Inf	3.57825e+148	0	0	-4.70646e-61	-4.21235e-58	-2.34329e-61	124.975	-60.3273	-57.3755
75	1000	1	50	5	1	0	1	2	Inf	1.02087e+119	0	0	-2.60445e-46	-1.16221e-43	-2.56008e-46	123.443	-45.5843	-42.9347
75	2000	0.5	50	5	1	0	1	2	Inf	3.57825e+148	0	0	-4.70646e-61	-4.21235e-58	-2.34329e-61	204.576	-60.3273	-57.3755
75	2000	1	50	5	1	0	1	2	Inf	1.02087e+119	0	0	-2.60445e-46	-1.16221e-43	-2.56008e-46	201.309	-45.5843	-42.9347
25	500	0.5	100	5	1	0	1	2	4.76376e+182	Inf	0	4.20084e-152	-8.35828e-65	-8.02509e-61	-7.02481e-60	100.685	-64.0779	-60.0956
25	500	1	100	5	1	0	1	2	2.83963e+175	3.33557e+270	0	3.75221e-212	4.92488e-58	2.36387e-54	8.24409e-53	101.153	-57.3076	-53.6264
25	1000	0.5	100	5	1	0	1	2	4.76376e+182	Inf	0	0	-8.35828e-65	-8.02509e-61	-7.02481e-60	144.91	-64.0779	-60.0956
25	1000	1	100	5	1	0	1	2	2.83963e+175	3.33557e+270	0	0	4.92488e-58	2.36387e-54	8.24409e-53	146.833	-57.3076	-53.6264
25	2000	0.5	100	5	1	0	1	2	4.76376e+182	Inf	0	0	-8.35828e-65	-8.02509e-61	-7.02481e-60	284.443	-64.0779	-60.0956
25	2000	1	100	5	1	0	1	2	2.83963e+175	3.33557e+270	0	0	4.92488e-58	2.36387e-54	8.24409e-53	282.353	-57.3076	-53.6264
50	500	0.5	100	5	1	0	1	2	Inf	Inf	1.38867e-129	4.20084e-152	4.36494e-130	9.04053e-127	7.64264e-123	132.095	-129.36	-126.044
50	500	1	100	5	1	0	1	2	Inf	3.33557e+270	4.93355e-144	3.75221e-212	2.8804e-100	2.97549e-97	2.84486e-100	131.976	-99.5405	-96.5264
50	1000	0.5	100	5	1	0	1	2	Inf	Inf	0	0	4.36494e-130	9.04053e-127	7.64264e-123	178.714	-129.36	-126.044
50	1000	1	100	5	1	0	1	2	Inf	3.33557e+270	0	0	2.8804e-100	2.97549e-97	2.84486e-100	180.487	-99.5405	-96.5264
50	2000	0.5	100	5	1	0	1	2	Inf	Inf	0	0	4.36494e-130	9.04053e-127	7.64264e-123	331.982	-129.36	-126.044
50	2000	1	100	5	1	0	1	2	Inf	3.33557e+270	0	0	2.8804e-100	2.97549e-97	2.84486e-100	338.231	-99.5405	-96.5264
75	500	0.5	100	5	1	0	1	2	Inf	Inf	1.58417e+67	4.20084e-152	1.72043e-55	5.02555e-51	8.23671e-36	189.539	-54.7644	-50.2988
75	500	1	100	5	1	0	1	2	Inf	3.33557e+270	1.6773e+45	3.75221e-212	-3.35316e-85	-4.89745e-81	-3.21058e-65	188.056	-84.4745	-80.31
75	1000	0.5	100	5	1	0	1	2	Inf	Inf	0	0	4.36491e-130	9.04e-127	2.18299e-130	250.976	-129.36	-126.044
75	1000	1	100	5	1	0	1	2	Inf	3.33557e+270	0	0	2.8804e-100	2.97549e-97	2.84486e-100	250.206	-99.5405	-96.5264
75	2000	0.5	100	5	1	0	1	2	Inf	Inf	0	0	4.36491e-130	9.04e-127	2.18299e-130	450.337	-129.36	-126.044
75	2000	1	100	5	1	0	1	2	Inf	3.33557e+270	0	0	2.8804e-100	2.97549e-97	2.84486e-100	446.852	-99.5405	-96.5264
25	500	0.5	200	5	1	0	1	2	7.99211e+189	Inf	8.68600000000000e-321	1.75427e+78	-1.7635e+06	-1.6225e+10	-3.08594e+09	537.737	6.24638	10.2102
25	500	1	200	5	1	0	1	2	4.76376e+182	Inf	0	9.90643e+70	-70116.4	-3.22508e+08	-2.45361e+08	540.063	4.84582	8.50854
25	1000	0.5	200	5	1	0	1	2	7.99211e+189	Inf	0	6.46014e-229	-5.00547e-72	-9.61177e-68	-2.10299e-67	836.902	-71.3006	-67.0172
25	1000	1	200	5	1	0	1	2	4.76376e+182	Inf	0	0	2.8033e-65	2.69128e-61	2.35044e-60	840.855	-64.5523	-60.57
25	2000	0.5	200	5	1	0	1	2	7.99211e+189	Inf	0	0	-5.00547e-72	-9.61177e-68	-2.10299e-67	1886.24	-71.3006	-67.0172
25	2000	1	200	5	1	0	1	2	4.76376e+182	Inf	0	0	2.8033e-65	2.69128e-61	2.35044e-60	1887.92	-64.5523	-60.57
50	500	0.5	200	5	1	0	1	2	Inf	Inf	3.90876e-115	1.75427e+78	-3.60079e+06	-6.91498e+10	-1.04027e+17	572.776	6.5564	10.8398
50	500	1	200	5	1	0	1	2	Inf	Inf	1.38867e-129	9.90643e+70	-143157	-1.37451e+09	-8271109615895270	578.18	5.15581	9.13815
50	1000	0.5	200	5	1	0	1	2	Inf	Inf	0	6.46014e-229	4.49331e-150	1.76177e-145	6.35353e-138	885.925	-149.347	-144.754
50	1000	1	200	5	1	0	1	2	Inf	Inf	0	0	-6.51396e-136	-1.27713e-131	-1.84984e-123	886.379	-135.186	-130.894
50	2000	0.5	200	5	1	0	1	2	Inf	Inf	0	0	4.49331e-150	1.76177e-145	6.35353e-138	1954.36	-149.347	-144.754
50	2000	1	200	5	1	0	1	2	Inf	Inf	0	0	-6.51396e-136	-1.27713e-131	-1.84984e-123	1957.57	-135.186	-130.894
75	500	0.5	200	5	1	0	1	2	Inf	Inf	1.49621e+89	1.75427e+78	5.28809e+49	3.08941e+54	1.26586e+69	653.286	49.7233	54.4899
75	500	1	200	5	1	0	1	2	Inf	Inf	1.58417e+67	9.90643e+70	-2.75187e+57	-8.03848e+61	-1.31744e+77	651.247	57.4396	61.9052
75	1000	0.5	200	5	1	0	1	2	Inf	Inf	0	6.46014e-229	6.20185e-229	3.67291e-224	2.97198e-209	968.83	-228.207	-223.435
75	1000	1	200	5	1	0	1	2	Inf	Inf	0	0	-3.64122e-207	-1.05949e-202	-3.42247e-187	967.385	-206.439	-201.975
75	2000	0.5	200	5	1	0	1	2	Inf	Inf	0	0	6.20185e-229	3.67291e-224	2.97198e-209	2081.28	-228.207	-223.435
75	2000	1	200	5	1	0	1	2	Inf	Inf	0	0	-3.64122e-207	-1.05949e-202	-3.42247e-187	2075.16	-206.439	-201.975
25	500	0.5	50	5	2	0	1	1	2.83963e+175	2.62507e+82	0	0	6.37625e-30	5.48421e-27	2.65847e-30	29.0779	-29.1954	-26.2609
25	500	1	50	5	2	0	1	1	1.69306e+168	3.32133e+55	0	0	7.4422e-18	2.96147e-15	4.48411e-18	28.3446	-17.1283	-14.5285
25	1000	0.5	50	5	2	0	1	1	2.83963e+175	2.62507e+82	0	0	6.37625e-30	5.48421e-27	2.65847e-30	35.3654	-29.1954	-26.2609
25	1000	1	50	5	2	0	1	1	1.69306e+168	3.32133e+55	0	0	7.4422e-18	2.96147e-15	4.48411e-18	36.6988	-17.1283	-14.5285
25	2000	0.5	50	5	2	0	1	1	2.83963e+175	2.62507e+82	0	0	6.37625e-30	5.48421e-27	2.65847e-30	57.6976	-29.1954	-26.2609
25	2000	1	50	5	2	0	1	1	1.69306e+168	3.32133e+55	0	0	7.4422e-18	2.96147e-15	4.48411e-18	57.5846	-17.1283	-14.5285
50	500	0.5	50	5	2	0	1	1	Inf	2.62507e+82	4.93355e-144	0	6.37625e-30	5.48421e-27	2.65847e-30	54.4845	-29.1954	-26.2609
50	500	1	50	5	2	0	1	1	Inf	3.32133e+55	1.75275e-158	0	7.4422e-18	2.96147e-15	4.48411e-18	55.3398	-17.1283	-14.5285
50	1000	0.5	50	5	2	0	1	1	Inf	2.62507e+82	0	0	6.37625e-30	5.48421e-27	2.65847e-30	65.8901	-29.1954	-26.2609
50	1000	1	50	5	2	0	1	1	Inf	3.32133e+55	0	0	7.4422e-18	2.96147e-15	4.48411e-18	67.4513	-17.1283	-14.5285
50	2000	0.5	50	5	2	0	1	1	Inf	2.62507e+82	0	0	6.37625e-30	5.48421e-27	2.65847e-30	103.593	-29.1954	-26.2609
50	2000	1	50	5	2	0	1	1	Inf	3.32133e+55	0	0	7.4422e-18	2.96147e-15	4.48411e-18	102.846	-17.1283	-14.5285
75	500	0.5	50	5	2	0	1	1	Inf	2.62507e+82	1.6773e+45	0	6.37625e-30	5.48421e-27	2.65847e-30	103.356	-29.1954	-26.2609
75	500	1	50	5	2	0	1	1	Inf	3.32133e+55	1.77592e+23	0	7.4422e-18	2.96147e-15	4.48411e-18	101.468	-17.1283	-14.5285
75	1000	0.5	50	5	2	0	1	1	Inf	2.62507e+82	0	0	6.37625e-30	5.48421e-27	2.65847e-30	127.219	-29.1954	-26.2609
75	1000	1	50	5	2	0	1	1	Inf	3.32133e+55	0	0	7.4422e-18	2.96147e-15	4.48411e-18	128.26	-17.1283	-14.5285
75	2000	0.5	50	5	2	0	1	1	Inf	2.62507e+82	0	0	6.37625e-30	5.48421e-27	2.65847e-30	201.568	-29.1954	-26.2609
75	2000	1	50	5	2	0	1	1	Inf	3.32133e+55	0	0	7.4422e-18	2.96147e-15	4.48411e-18	199.901	-17.1283	-14.5285
25	500	0.5	100	5	2	0	1	1	4.76376e+182	2.11581e+167	0	2.18371434000000e-315	2.43041e-58	4.86501e-55	1.02051e-58	102.113	-57.6143	-54.3129
25	500	1	100	5	2	0	1	1	2.83963e+175	2.22295e+112	0	0	2.03685e-34	1.89928e-31	1.21262e-34	102.248	-33.691	-30.7214
25	1000	0.5	100	5	2	0	1	1	4.76376e+182	2.11581e+167	0	0	2.43041e-58	4.86501e-55	1.02051e-58	147.221	-57.6143	-54.3129
25	1000	1	100	5	2	0	1	1	2.83963e+175	2.22295e+112	0	0	2.03685e-34	1.89928e-31	1.21262e-34	148.012	-33.691	-30.7214
25	2000	0.5	100	5	2	0	1	1	4.76376e+182	2.11581e+167	0	0	2.43041e-58	4.86501e-55	1.02051e-58	283.528	-57.6143	-54.3129
25	2000	1	100	5	2	0	1	1	2.83963e+175	2.22295e+112	0	0	2.03685e-34	1.89928e-31	1.21262e-34	284.524	-33.691	-30.7214
50	500	0.5	100	5	2	0	1	1	Inf	2.11581e+167	1.38867e-129	2.18371434000000e-315	2.43041e-58	4.86501e-55	1.02051e-58	135.638	-57.6143	-54.3129
50	500	1	100	5	2	0	1	1	Inf	2.22295e+112	4.93355e-144	0	2.03685e-34	1.89928e-31	1.21262e-34	134.803	-33.691	-30.7214
50	1000	0.5	100	5	2	0	1	1	Inf	2.11581e+167	0	0	2.43041e-58	4.86501e-55	1.02051e-58	183.365	-57.6143	-54.3129
50	1000	1	100	5	2	0	1	1	Inf	2.22295e+112	0	0	2.03685e-34	1.89928e-31	1.21262e-34	185.88	-33.691	-30.7214
50	2000	0.5	100	5	2	0	1	1	Inf	2.11581e+167	0	0	2.43041e-58	4.86501e-55	1.02051e-58	337.147	-57.6143	-54.3129
50	2000	1	100	5	2	0	1	1	Inf	2.22295e+112	0	0	2.03685e-34	1.89928e-31	1.21262e-34	340.532	-33.691	-30.7214
75	500	0.5	100	5	2	0	1	1	Inf	2.11581e+167	1.58417e+67	2.18371434000000e-315	2.43041e-58	4.86501e-55	1.02051e-58	193.577	-57.6143	-54.3129
75	500	1	100	5	2	0	1	1	Inf	2.22295e+112	1.6773e+45	0	2.03685e-34	1.89928e-31	1.21262e-34	191.087	-33.691	-30.7214
75	1000	0.5	100	5	2	0	1	1	Inf	2.11581e+167	0	0	2.43041e-58	4.86501e-55	1.02051e-58	249.799	-57.6143	-54.3129
75	1000	1	100	5	2	0	1	1	Inf	2.22295e+112	0	0	2.03685e-34	1.89928e-31	1.21262e-34	252.668	-33.691	-30.7214
75	2000	0.5	100	5	2	0	1	1	Inf	2.11581e+167	0	0	2.43041e-58	4.86501e-55	1.02051e-58	442.46	-57.6143	-54.3129
75	2000	1	100	5	2	0	1	1	Inf	2.22295e+112	0	0	2.03685e-34	1.89928e-31	1.21262e-34	444.29	-33.691	-30.7214
25	500	0.5	200	5	2	0	1	1	7.99211e+189	Inf	8.68600000000000e-321	3.26794e-116	-2.00653e-88	-3.85301e-84	-8.42819e-84	540.117	-87.6976	-83.4142
25	500	1	200	5	2	0	1	1	4.76376e+182	6.86681e+225	0	9.55503e-230	1.92316e-67	4.11404e-64	1.13559e-67	549.201	-66.716	-63.3857
25	1000	0.5	200	5	2	0	1	1	7.99211e+189	Inf	0	0	-2.00653e-88	-3.85301e-84	-8.42819e-84	847.696	-87.6976	-83.4142
25	1000	1	200	5	2	0	1	1	4.76376e+182	6.86681e+225	0	0	1.92316e-67	4.11404e-64	1.13559e-67	847.05	-66.716	-63.3857
25	2000	0.5	200	5	2	0	1	1	7.99211e+189	Inf	0	0	-2.00653e-88	-3.85301e-84	-8.42819e-84	1864.5	-87.6976	-83.4142
25	2000	1	200	5	2	0	1	1	4.76376e+182	6.86681e+225	0	0	1.92316e-67	4.11404e-64	1.13559e-67	1896.55	-66.716	-63.3857
50	500	0.5	200	5	2	0	1	1	Inf	Inf	3.90876e-115	3.26794e-116	4.26833e-115	1.94594e-111	1.79146e-115	582.056	-114.37	-110.711
50	500	1	200	5	2	0	1	1	Inf	6.86681e+225	1.38867e-129	9.55503e-230	1.92316e-67	4.11404e-64	1.13559e-67	633.566	-66.716	-63.3857
50	1000	0.5	200	5	2	0	1	1	Inf	Inf	0	0	4.26833e-115	1.94594e-111	1.79146e-115	1009.72	-114.37	-110.711
50	1000	1	200	5	2	0	1	1	Inf	6.86681e+225	0	0	1.92316e-67	4.11404e-64	1.13559e-67	1005.25	-66.716	-63.3857
50	2000	0.5	200	5	2	0	1	1	Inf	Inf	0	0	4.26833e-115	1.94594e-111	1.79146e-115	2194.17	-114.37	-110.711
50	2000	1	200	5	2	0	1	1	Inf	6.86681e+225	0	0	1.92316e-67	4.11404e-64	1.13559e-67	2260.81	-66.716	-63.3857
75	500	0.5	200	5	2	0	1	1	Inf	Inf	1.49621e+89	3.26794e-116	-1.49163e-59	-8.71441e-55	-3.5706e-40	747.119	-58.8263	-54.0598
75	500	1	200	5	2	0	1	1	Inf	6.86681e+225	1.58417e+67	9.55503e-230	1.92316e-67	4.11404e-64	1.13559e-67	743.73	-66.716	-63.3857
75	1000	0.5	200	5	2	0	1	1	Inf	Inf	0	0	4.26833e-115	1.94594e-111	1.79146e-115	1116.32	-114.37	-110.711
75	1000	1	200	5	2	0	1	1	Inf	6.86681e+225	0	0	1.92316e-67	4.11404e-64	1.13559e-67	1124.59	-66.716	-63.3857
75	2000	0.5	200	5	2	0	1	1	Inf	Inf	0	0	4.26833e-115	1.94594e-111	1.79146e-115	2261.18	-114.37	-110.711
75	2000	1	200	5	2	0	1	1	Inf	6.86681e+225	0	0	1.92316e-67	4.11404e-64	1.13559e-67	2251.62	-66.716	-63.3857
25	500	0.5	50	5	2	0	1	2	2.83963e+175	2.62507e+82	0	0	5.46572e-29	4.71261e-26	2.30302e-29	31.1326	-28.2624	-25.3267
25	500	1	50	5	2	0	1	2	1.69306e+168	3.32133e+55	0	0	2.56996e-17	1.02242e-14	1.54692e-17	30.9946	-16.5901	-13.9904
25	1000	0.5	50	5	2	0	1	2	2.83963e+175	2.62507e+82	0	0	5.46572e-29	4.71261e-26	2.30302e-29	38.6299	-28.2624	-25.3267
25	1000	1	50	5	2	0	1	2	1.69306e+168	3.32133e+55	0	0	2.56996e-17	1.02242e-14	1.54692e-17	38.31	-16.5901	-13.9904
25	2000	0.5	50	5	2	0	1	2	2.83963e+175	2.62507e+82	0	0	5.46572e-29	4.71261e-26	2.30302e-29	61.5469	-28.2624	-25.3267
25	2000	1	50	5	2	0	1	2	1.69306e+168	3.32133e+55	0	0	2.56996e-17	1.02242e-14	1.54692e-17	62.1904	-16.5901	-13.9904
50	500	0.5	50	5	2	0	1	2	Inf	2.62507e+82	4.93355e-144	0	5.46572e-29	4.71261e-26	2.30302e-29	60.0092	-28.2624	-25.3267
50	500	1	50	5	2	0	1	2	Inf	3.32133e+55	1.75275e-158	0	2.56996e-17	1.02242e-14	1.54692e-17	59.4129	-16.5901	-13.9904
50	1000	0.5	50	5	2	0	1	2	Inf	2.62507e+82	0	0	5.46572e-29	4.71261e-26	2.30302e-29	72.083	-28.2624	-25.3267
50	1000	1	50	5	2	0	1	2	Inf	3.32133e+55	0	0	2.56996e-17	1.02242e-14	1.54692e-17	74.1251	-16.5901	-13.9904
50	2000	0.5	50	5	2	0	1	2	Inf	2.62507e+82	0	0	5.46572e-29	4.71261e-26	2.30302e-29	111.439	-28.2624	-25.3267
50	2000	1	50	5	2	0	1	2	Inf	3.32133e+55	0	0	2.56996e-17	1.02242e-14	1.54692e-17	111.144	-16.5901	-13.9904
75	500	0.5	50	5	2	0	1	2	Inf	2.62507e+82	1.6773e+45	0	5.46572e-29	4.71261e-26	2.30302e-29	105.617	-28.2624	-25.3267
75	500	1	50	5	2	0	1	2	Inf	3.32133e+55	1.77592e+23	0	2.56996e-17	1.02242e-14	1.54692e-17	111.364	-16.5901	-13.9904
75	1000	0.5	50	5	2	0	1	2	Inf	2.62507e+82	0	0	5.46572e-29	4.71261e-26	2.30302e-29	136.916	-28.2624	-25.3267
75	1000	1	50	5	2	0	1	2	Inf	3.32133e+55	0	0	2.56996e-17	1.02242e-14	1.54692e-17	135.815	-16.5901	-13.9904
75	2000	0.5	50	5	2	0	1	2	Inf	2.62507e+82	0	0	5.46572e-29	4.71261e-26	2.30302e-29	214.476	-28.2624	-25.3267
75	2000	1	50	5	2	0	1	2	Inf	3.32133e+55	0	0	2.56996e-17	1.02242e-14	1.54692e-17	213.004	-16.5901	-13.9904
25	500	0.5	100	5	2	0	1	2	4.76376e+182	2.11581e+167	0	2.18371434000000e-315	1.38604e-57	2.77388e-54	5.74351e-58	111.962	-56.8582	-53.5569
25	500	1	100	5	2	0	1	2	2.83963e+175	2.22295e+112	0	0	5.0059e-34	4.66383e-31	2.96855e-34	108.766	-33.3005	-30.3313
25	1000	0.5	100	5	2	0	1	2	4.76376e+182	2.11581e+167	0	0	1.38604e-57	2.77388e-54	5.74351e-58	156.87	-56.8582	-53.5569
25	1000	1	100	5	2	0	1	2	2.83963e+175	2.22295e+112	0	0	5.0059e-34	4.66383e-31	2.96855e-34	158.477	-33.3005	-30.3313
25	2000	0.5	100	5	2	0	1	2	4.76376e+182	2.11581e+167	0	0	1.38604e-57	2.77388e-54	5.74351e-58	301.004	-56.8582	-53.5569
25	2000	1	100	5	2	0	1	2	2.83963e+175	2.22295e+112	0	0	5.0059e-34	4.66383e-31	2.96855e-34	305.89	-33.3005	-30.3313
50	500	0.5	100	5	2	0	1	2	Inf	2.11581e+167	1.38867e-129	2.18371434000000e-315	1.38604e-57	2.77389e-54	5.81375e-58	144.689	-56.8582	-53.5569
50	500	1	100	5	2	0	1	2	Inf	2.22295e+112	4.93355e-144	0	5.0059e-34	4.66383e-31	2.96855e-34	146.489	-33.3005	-30.3313
50	1000	0.5	100	5	2	0	1	2	Inf	2.11581e+167	0	0	1.38604e-57	2.77389e-54	5.81375e-58	200.429	-56.8582	-53.5569
50	1000	1	100	5	2	0	1	2	Inf	2.22295e+112	0	0	5.0059e-34	4.66383e-31	2.96855e-34	197.137	-33.3005	-30.3313
50	2000	0.5	100	5	2	0	1	2	Inf	2.11581e+167	0	0	1.38604e-57	2.77389e-54	5.81375e-58	360.663	-56.8582	-53.5569
50	2000	1	100	5	2	0	1	2	Inf	2.22295e+112	0	0	5.0059e-34	4.66383e-31	2.96855e-34	367.264	-33.3005	-30.3313
75	500	0.5	100	5	2	0	1	2	Inf	2.11581e+167	1.58417e+67	2.18371434000000e-315	1.38604e-57	2.77389e-54	5.81375e-58	204.291	-56.8582	-53.5569
75	500	1	100	5	2	0	1	2	Inf	2.22295e+112	1.6773e+45	0	5.0059e-34	4.66383e-31	2.96855e-34	204.759	-33.3005	-30.3313
75	1000	0.5	100	5	2	0	1	2	Inf	2.11581e+167	0	0	1.38604e-57	2.77389e-54	5.81375e-58	270.02	-56.8582	-53.5569
75	1000	1	100	5	2	0	1	2	Inf	2.22295e+112	0	0	5.0059e-34	4.66383e-31	2.96855e-34	270.782	-33.3005	-30.3313
75	2000	0.5	100	5	2	0	1	2	Inf	2.11581e+167	0	0	1.38604e-57	2.77389e-54	5.81375e-58	486.969	-56.8582	-53.5569
75	2000	1	100	5	2	0	1	2	Inf	2.22295e+112	0	0	5.0059e-34	4.66383e-31	2.96855e-34	486.183	-33.3005	-30.3313
25	500	0.5	200	5	2	0	1	2	7.99211e+189	Inf	8.68600000000000e-321	3.26794e-116	-5.00547e-72	-9.61177e-68	-2.10299e-67	587.172	-71.3006	-67.0172
25	500	1	200	5	2	0	1	2	4.76376e+182	6.86681e+225	0	9.55503e-230	2.83762e-65	2.69862e-61	2.35044e-60	593.12	-64.547	-60.5689
25	1000	0.5	200	5	2	0	1	2	7.99211e+189	Inf	0	0	-5.00547e-72	-9.61177e-68	-2.10299e-67	916.33	-71.3006	-67.0172
25	1000	1	200	5	2	0	1	2	4.76376e+182	6.86681e+225	0	0	2.83762e-65	2.69862e-61	2.35044e-60	922.24	-64.547	-60.5689
25	2000	0.5	200	5	2	0	1	2	7.99211e+189	Inf	0	0	-5.00547e-72	-9.61177e-68	-2.10299e-67	2055.84	-71.3006	-67.0172
25	2000	1	200	5	2	0	1	2	4.76376e+182	6.86681e+225	0	0	2.83762e-65	2.69862e-61	2.35044e-60	2048.96	-64.547	-60.5689
50	500	0.5	200	5	2	0	1	2	Inf	Inf	3.90876e-115	3.26794e-116	1.66089e-114	7.56814e-111	6.95057e-115	644.067	-113.78	-110.121
50	500	1	200	5	2	0	1	2	Inf	6.86681e+225	1.38867e-129	9.55503e-230	3.4319e-67	7.33688e-64	2.01964e-67	641.957	-66.4645	-63.1345
50	1000	0.5	200	5	2	0	1	2	Inf	Inf	0	0	1.66089e-114	7.56814e-111	6.95057e-115	975.036	-113.78	-110.121
50	1000	1	200	5	2	0	1	2	Inf	6.86681e+225	0	0	3.4319e-67	7.33688e-64	2.01964e-67	966.461	-66.4645	-63.1345
50	2000	0.5	200	5	2	0	1	2	Inf	Inf	0	0	1.66089e-114	7.56814e-111	6.95057e-115	2145.03	-113.78	-110.121
50	2000	1	200	5	2	0	1	2	Inf	6.86681e+225	0	0	3.4319e-67	7.33688e-64	2.01964e-67	2137.16	-66.4645	-63.1345
75	500	0.5	200	5	2	0	1	2	Inf	Inf	1.49621e+89	3.26794e-116	1.02252e-59	5.97374e-55	2.44765e-40	709.863	-58.9903	-54.2238
75	500	1	200	5	2	0	1	2	Inf	6.86681e+225	1.58417e+67	9.55503e-230	3.4319e-67	7.33688e-64	2.01964e-67	722.564	-66.4645	-63.1345
75	1000	0.5	200	5	2	0	1	2	Inf	Inf	0	0	1.66089e-114	7.56814e-111	6.95057e-115	1064.28	-113.78	-110.121
75	1000	1	200	5	2	0	1	2	Inf	6.86681e+225	0	0	3.4319e-67	7.33688e-64	2.01964e-67	1048.88	-66.4645	-63.1345
75	2000	0.5	200	5	2	0	1	2	Inf	Inf	0	0	1.66089e-114	7.56814e-111	6.95057e-115	2257.81	-113.78	-110.121
75	2000	1	200	5	2	0	1	2	Inf	6.86681e+225	0	0	3.4319e-67	7.33688e-64	2.01964e-67	2264.62	-66.4645	-63.1345
25	500	0.5	50	5	1	1	1	1	2.83963e+175	2.59439e+146	0	0	-3.33766e-62	-2.9874e-59	-1.66216e-62	35.757	-61.4766	-58.5247
25	500	1	50	5	1	1	1	1	1.69306e+168	3.03281e+117	0	0	-3.17151e-47	-1.41492e-44	-3.11419e-47	35.5241	-46.4987	-43.8493
25	1000	0.5	50	5	1	1	1	1	2.83963e+175	2.59439e+146	0	0	-3.33766e-62	-2.9874e-59	-1.66216e-62	46.8532	-61.4766	-58.5247
25	1000	1	50	5	1	1	1	1	1.69306e+168	3.03281e+117	0	0	-3.17151e-47	-1.41492e-44	-3.11419e-47	48.3469	-46.4987	-43.8493
25	2000	0.5	50	5	1	1	1	1	2.83963e+175	2.59439e+146	0	0	-3.33766e-62	-2.9874e-59	-1.66216e-62	93.6376	-61.4766	-58.5247
25	2000	1	50	5	1	1	1	1	1.69306e+168	3.03281e+117	0	0	-3.17151e-47	-1.41492e-44	-3.11419e-47	97.8222	-46.4987	-43.8493
50	500	0.5	50	5	1	1	1	1	Inf	2.59439e+146	4.93355e-144	0	-3.33766e-62	-2.9874e-59	-1.66216e-62	68.125	-61.4766	-58.5247
50	500	1	50	5	1	1	1	1	Inf	3.03281e+117	1.75275e-158	0	-3.17151e-47	-1.41492e-44	-3.11419e-47	69.3924	-46.4987	-43.8493
50	1000	0.5	50	5	1	1	1	1	Inf	2.59439e+146	0	0	-3.33766e-62	-2.9874e-59	-1.66216e-62	88.3542	-61.4766	-58.5247
50	1000	1	50	5	1	1	1	1	Inf	3.03281e+117	0	0	-3.17151e-47	-1.41492e-44	-3.11419e-47	88.179	-46.4987	-43.8493
50	2000	0.5	50	5	1	1	1	1	Inf	2.59439e+146	0	0	-3.33766e-62	-2.9874e-59	-1.66216e-62	161.069	-61.4766	-58.5247
50	2000	1	50	5	1	1	1	1	Inf	3.03281e+117	0	0	-3.17151e-47	-1.41492e-44	-3.11419e-47	167.204	-46.4987	-43.8493
75	500	0.5	50	5	1	1	1	1	Inf	2.59439e+146	1.6773e+45	0	-3.33766e-62	-2.9874e-59	-1.66216e-62	117.512	-61.4766	-58.5247
75	500	1	50	5	1	1	1	1	Inf	3.03281e+117	1.77592e+23	0	-3.17151e-47	-1.41492e-44	-3.11419e-47	117.706	-46.4987	-43.8493
75	1000	0.5	50	5	1	1	1	1	Inf	2.59439e+146	0	0	-3.33766e-62	-2.9874e-59	-1.66216e-62	155.973	-61.4766	-58.5247
75	1000	1	50	5	1	1	1	1	Inf	3.03281e+117	0	0	-3.17151e-47	-1.41492e-44	-3.11419e-47	156.513	-46.4987	-43.8493
75	2000	0.5	50	5	1	1	1	1	Inf	2.59439e+146	0	0	-3.33766e-62	-2.9874e-59	-1.66216e-62	289.472	-61.4766	-58.5247
75	2000	1	50	5	1	1	1	1	Inf	3.03281e+117	0	0	-3.17151e-47	-1.41492e-44	-3.11419e-47	296.015	-46.4987	-43.8493
25	500	0.5	100	5	1	1	1	1	4.76376e+182	Inf	0	1.07996e-153	-3.37061e-81	-3.23617e-77	-2.83142e-76	127.829	-80.4723	-76.49
25	500	1	100	5	1	1	1	1	2.83963e+175	6.99711e+268	0	5.23674e-213	-3.52264e-74	-1.69104e-70	-5.9154e-69	128.187	-73.4531	-69.7718
25	1000	0.5	100	5	1	1	1	1	4.76376e+182	Inf	0	0	-3.37061e-81	-3.23617e-77	-2.83142e-76	189.687	-80.4723	-76.49
25	1000	1	100	5	1	1	1	1	2.83963e+175	6.99711e+268	0	0	-3.52264e-74	-1.69104e-70	-5.9154e-69	191.723	-73.4531	-69.7718
25	2000	0.5	100	5	1	1	1	1	4.76376e+182	Inf	0	0	-3.37061e-81	-3.23617e-77	-2.83142e-76	411.62	-80.4723	-76.49
25	2000	1	100	5	1	1	1	1	2.83963e+175	6.99711e+268	0	0	-3.52264e-74	-1.69104e-70	-5.9154e-69	421.055	-73.4531	-69.7718
50	500	0.5	100	5	1	1	1	1	Inf	Inf	1.38867e-129	1.07996e-153	-9.01191e-138	-1.86552e-134	7.4953e-138	165.884	-137.045	-133.729
50	500	1	100	5	1	1	1	1	Inf	6.99711e+268	4.93355e-144	5.23674e-213	-9.14231e-108	-9.44922e-105	-9.05475e-108	167.87	-107.039	-104.025
50	1000	0.5	100	5	1	1	1	1	Inf	Inf	0	0	-9.01191e-138	-1.86552e-134	-4.49577e-138	244.739	-137.045	-133.729
50	1000	1	100	5	1	1	1	1	Inf	6.99711e+268	0	0	-9.14231e-108	-9.44922e-105	-9.05475e-108	244.995	-107.039	-104.025
50	2000	0.5	100	5	1	1	1	1	Inf	Inf	0	0	-9.01191e-138	-1.86552e-134	-4.49577e-138	516.236	-137.045	-133.729
50	2000	1	100	5	1	1	1	1	Inf	6.99711e+268	0	0	-9.14231e-108	-9.44922e-105	-9.05475e-108	533.065	-107.039	-104.025
75	500	0.5	100	5	1	1	1	1	Inf	Inf	1.58417e+67	1.07996e-153	2.08578e-62	6.09277e-58	9.9859e-43	231.495	-61.6807	-57.2152
75	500	1	100	5	1	1	1	1	Inf	6.99711e+268	1.6773e+45	5.23674e-213	1.39023e-91	2.0305e-87	1.33114e-71	231.741	-90.8569	-86.6924
75	1000	0.5	100	5	1	1	1	1	Inf	Inf	0	0	-9.01191e-138	-1.86552e-134	-4.49577e-138	327.306	-137.045	-133.729
75	1000	1	100	5	1	1	1	1	Inf	6.99711e+268	0	0	-9.14231e-108	-9.44922e-105	-9.05475e-108	332.131	-107.039	-104.025
75	2000	0.5	100	5	1	1	1	1	Inf	Inf	0	0	-9.01191e-138	-1.86552e-134	-4.49577e-138	675.692	-137.045	-133.729
75	2000	1	100	5	1	1	1	1	Inf	6.99711e+268	0	0	-9.14231e-108	-9.44922e-105	-9.05475e-108	696.901	-107.039	-104.025
25	500	0.5	200	5	1	1	1	1	7.99211e+189	Inf	8.68600000000000e-321	5.13781e+77	99946.8	9.1946e+08	1.74879e+08	677.369	4.99977	8.96353
25	500	1	200	5	1	1	1	1	4.76376e+182	Inf	0	8.97499e+70	375669	1.7284e+09	1.31494e+09	664.22	5.57481	9.23764
25	1000	0.5	200	5	1	1	1	1	7.99211e+189	Inf	0	1.51194e-230	-2.00653e-88	-3.85301e-84	-8.42819e-84	1098.15	-87.6976	-83.4142
25	1000	1	200	5	1	1	1	1	4.76376e+182	Inf	0	0	-2.08485e-81	-2.00168e-77	-1.751e-76	1112.91	-80.6809	-76.6986
25	2000	0.5	200	5	1	1	1	1	7.99211e+189	Inf	0	0	-2.00653e-88	-3.85301e-84	-8.42819e-84	2595.98	-87.6976	-83.4142
25	2000	1	200	5	1	1	1	1	4.76376e+182	Inf	0	0	-2.08485e-81	-2.00168e-77	-1.751e-76	2662.36	-80.6809	-76.6986
50	500	0.5	200	5	1	1	1	1	Inf	Inf	3.90876e-115	5.13781e+77	204065	3.91868e+09	5895163382769080	719.653	5.30977	9.59314
50	500	1	200	5	1	1	1	1	Inf	Inf	1.38867e-129	8.97499e+70	767111	7.36632e+09	4.43268e+16	719.091	5.88486	9.86725
50	1000	0.5	200	5	1	1	1	1	Inf	Inf	0	1.51194e-230	4.89183e-193	1.91808e-188	6.92757e-181	1175.68	-192.311	-187.717
50	1000	1	200	5	1	1	1	1	Inf	Inf	0	0	4.8398e-178	9.48839e-174	1.37074e-165	1188.23	-177.315	-173.023
50	2000	0.5	200	5	1	1	1	1	Inf	Inf	0	0	4.89183e-193	1.91808e-188	6.92757e-181	2751.2	-192.311	-187.717
50	2000	1	200	5	1	1	1	1	Inf	Inf	0	0	4.8398e-178	9.48839e-174	1.37074e-165	2811.54	-177.315	-173.023
75	500	0.5	200	5	1	1	1	1	Inf	Inf	1.49621e+89	5.13781e+77	-4.75961e+27	-2.78045e+32	-1.13621e+47	794.593	27.6776	32.4441
75	500	1	200	5	1	1	1	1	Inf	Inf	1.58417e+67	8.97499e+70	2.05163e+31	5.99301e+35	9.82222e+50	801.506	31.3121	35.7776
75	1000	0.5	200	5	1	1	1	1	Inf	Inf	0	1.51194e-230	-5.17381e-285	-1.51153e-280	-3.34707e-267	1274.94	-284.286	-279.821
75	1000	1	200	5	1	1	1	1	Inf	Inf	0	0	1.86825e-244	4.38527e-241	1.85911e-244	1294.48	-243.729	-240.358
75	2000	0.5	200	5	1	1	1	1	Inf	Inf	0	0	9.80006e-303	5.72479e-298	4.62315e-283	2930.45	-299.996	-297.241
75	2000	1	200	5	1	1	1	1	Inf	Inf	0	0	1.86825e-244	4.38527e-241	1.85911e-244	3032.37	-243.729	-240.358
25	500	0.5	50	5	1	1	1	2	2.83963e+175	2.59439e+146	0	0	-1.3876e-57	-6.65979e-54	-2.33297e-52	35.9583	-56.8577	-53.1765
25	500	1	50	5	1	1	1	2	1.69306e+168	3.03281e+117	0	0	-2.49651e-46	-1.11342e-43	2.75535e-45	36.3583	-45.6027	-42.9533
25	1000	0.5	50	5	1	1	1	2	2.83963e+175	2.59439e+146	0	0	-1.3876e-57	-6.65979e-54	-2.33297e-52	47.3909	-56.8577	-53.1765
25	1000	1	50	5	1	1	1	2	1.69306e+168	3.03281e+117	0	0	-2.49651e-46	-1.11342e-43	2.75535e-45	48.9613	-45.6027	-42.9533
25	2000	0.5	50	5	1	1	1	2	2.83963e+175	2.59439e+146	0	0	-1.3876e-57	-6.65979e-54	-2.33297e-52	95.8369	-56.8577	-53.1765
25	2000	1	50	5	1	1	1	2	1.69306e+168	3.03281e+117	0	0	-2.49651e-46	-1.11342e-43	2.75535e-45	99.5314	-45.6027	-42.9533
50	500	0.5	50	5	1	1	1	2	Inf	2.59439e+146	4.93355e-144	0	-4.64897e-61	-4.1604e-58	-2.31344e-61	67.9353	-60.3326	-57.3809
50	500	1	50	5	1	1	1	2	Inf	3.03281e+117	1.75275e-158	0	-2.4966e-46	-1.11363e-43	-2.44965e-46	66.0108	-45.6027	-42.9533
50	1000	0.5	50	5	1	1	1	2	Inf	2.59439e+146	0	0	-4.64897e-61	-4.1604e-58	-2.31344e-61	87.6286	-60.3326	-57.3809
50	1000	1	50	5	1	1	1	2	Inf	3.03281e+117	0	0	-2.4966e-46	-1.11363e-43	-2.44965e-46	87.5461	-45.6027	-42.9533
50	2000	0.5	50	5	1	1	1	2	Inf	2.59439e+146	0	0	-4.64897e-61	-4.1604e-58	-2.31344e-61	161.961	-60.3326	-57.3809
50	2000	1	50	5	1	1	1	2	Inf	3.03281e+117	0	0	-2.4966e-46	-1.11363e-43	-2.44965e-46	169.82	-45.6027	-42.9533
75	500	0.5	50	5	1	1	1	2	Inf	2.59439e+146	1.6773e+45	0	-4.64897e-61	-4.1604e-58	-2.31344e-61	116.437	-60.3326	-57.3809
75	500	1	50	5	1	1	1	2	Inf	3.03281e+117	1.77592e+23	0	-2.4966e-46	-1.11363e-43	-2.44965e-46	117.623	-45.6027	-42.9533
75	1000	0.5	50	5	1	1	1	2	Inf	2.59439e+146	0	0	-4.64897e-61	-4.1604e-58	-2.31344e-61	157.179	-60.3326	-57.3809
75	1000	1	50	5	1	1	1	2	Inf	3.03281e+117	0	0	-2.4966e-46	-1.11363e-43	-2.44965e-46	157.308	-45.6027	-42.9533
75	2000	0.5	50	5	1	1	1	2	Inf	2.59439e+146	0	0	-4.64897e-61	-4.1604e-58	-2.31344e-61	289.878	-60.3326	-57.3809
75	2000	1	50	5	1	1	1	2	Inf	3.03281e+117	0	0	-2.4966e-46	-1.11363e-43	-2.44965e-46	294.141	-45.6027	-42.9533
25	500	0.5	100	5	1	1	1	2	4.76376e+182	Inf	0	1.07996e-153	-8.35828e-65	-8.02509e-61	-7.02481e-60	125.66	-64.0779	-60.0956
25	500	1	100	5	1	1	1	2	2.83963e+175	6.99711e+268	0	5.23674e-213	4.92488e-58	2.36387e-54	8.24409e-53	128.068	-57.3076	-53.6264
25	1000	0.5	100	5	1	1	1	2	4.76376e+182	Inf	0	0	-8.35828e-65	-8.02509e-61	-7.02481e-60	192.286	-64.0779	-60.0956
25	1000	1	100	5	1	1	1	2	2.83963e+175	6.99711e+268	0	0	4.92488e-58	2.36387e-54	8.24409e-53	193.595	-57.3076	-53.6264
25	2000	0.5	100	5	1	1	1	2	4.76376e+182	Inf	0	0	-8.35828e-65	-8.02509e-61	-7.02481e-60	410.417	-64.0779	-60.0956
25	2000	1	100	5	1	1	1	2	2.83963e+175	6.99711e+268	0	0	4.92488e-58	2.36387e-54	8.24409e-53	418.109	-57.3076	-53.6264
50	500	0.5	100	5	1	1	1	2	Inf	Inf	1.38867e-129	1.07996e-153	4.59401e-130	9.51655e-127	7.64264e-123	164.407	-129.338	-126.022
50	500	1	100	5	1	1	1	2	Inf	6.99711e+268	4.93355e-144	5.23674e-213	2.80571e-100	2.898e-97	2.76945e-100	168.089	-99.552	-96.5379
50	1000	0.5	100	5	1	1	1	2	Inf	Inf	0	0	4.59401e-130	9.51655e-127	7.64264e-123	238.416	-129.338	-126.022
50	1000	1	100	5	1	1	1	2	Inf	6.99711e+268	0	0	2.80571e-100	2.898e-97	2.76945e-100	245.456	-99.552	-96.5379
50	2000	0.5	100	5	1	1	1	2	Inf	Inf	0	0	4.59401e-130	9.51655e-127	7.64264e-123	508.895	-129.338	-126.022
50	2000	1	100	5	1	1	1	2	Inf	6.99711e+268	0	0	2.80571e-100	2.898e-97	2.76945e-100	536.988	-99.552	-96.5379
75	500	0.5	100	5	1	1	1	2	Inf	Inf	1.58417e+67	1.07996e-153	-5.31869e-55	-1.55364e-50	-2.5463e-35	231.057	-54.2742	-49.8086
75	500	1	100	5	1	1	1	2	Inf	6.99711e+268	1.6773e+45	5.23674e-213	3.44856e-84	5.03679e-80	3.30201e-64	230.231	-83.4624	-79.2978
75	1000	0.5	100	5	1	1	1	2	Inf	Inf	0	0	4.59398e-130	9.51602e-127	2.29956e-130	325.548	-129.338	-126.022
75	1000	1	100	5	1	1	1	2	Inf	6.99711e+268	0	0	2.80571e-100	2.898e-97	2.76945e-100	326.224	-99.552	-96.5379
75	2000	0.5	100	5	1	1	1	2	Inf	Inf	0	0	4.59398e-130	9.51602e-127	2.29956e-130	657.332	-129.338	-126.022
75	2000	1	100	5	1	1	1	2	Inf	6.99711e+268	0	0	2.80571e-100	2.898e-97	2.76945e-100	696.682	-99.552	-96.5379
25	500	0.5	200	5	1	1	1	2	7.99211e+189	Inf	8.68600000000000e-321	5.13781e+77	1.00451e+06	9.23451e+09	1.75638e+09	673.132	6.00195	9.96541
25	500	1	200	5	1	1	1	2	4.76376e+182	Inf	0	8.97499e+70	4.06765e+06	1.87207e+10	1.42425e+10	674.679	6.60934	10.2723
25	1000	0.5	200	5	1	1	1	2	7.99211e+189	Inf	0	1.51194e-230	-5.00547e-72	-9.61177e-68	-2.10299e-67	1101.87	-71.3006	-67.0172
25	1000	1	200	5	1	1	1	2	4.76376e+182	Inf	0	0	2.8033e-65	2.69128e-61	2.35044e-60	1123.23	-64.5523	-60.57
25	2000	0.5	200	5	1	1	1	2	7.99211e+189	Inf	0	0	-5.00547e-72	-9.61177e-68	-2.10299e-67	2553.63	-71.3006	-67.0172
25	2000	1	200	5	1	1	1	2	4.76376e+182	Inf	0	0	2.8033e-65	2.69128e-61	2.35044e-60	2611.3	-64.5523	-60.57
50	500	0.5	200	5	1	1	1	2	Inf	Inf	3.90876e-115	5.13781e+77	2.05021e+06	3.93569e+10	5.92075e+16	735.36	6.3118	10.595
50	500	1	200	5	1	1	1	2	Inf	Inf	1.38867e-129	8.97499e+70	8.30745e+06	7.97864e+10	4.80115e+17	758.67	6.91947	10.9019
50	1000	0.5	200	5	1	1	1	2	Inf	Inf	0	1.51194e-230	4.49331e-150	1.76177e-145	6.35353e-138	1219.48	-149.347	-144.754
50	1000	1	200	5	1	1	1	2	Inf	Inf	0	0	-6.51396e-136	-1.27713e-131	-1.84984e-123	1224.12	-135.186	-130.894
50	2000	0.5	200	5	1	1	1	2	Inf	Inf	0	0	4.49331e-150	1.76177e-145	6.35353e-138	2810.57	-149.347	-144.754
50	2000	1	200	5	1	1	1	2	Inf	Inf	0	0	-6.51396e-136	-1.27713e-131	-1.84984e-123	2974.48	-135.186	-130.894
75	500	0.5	200	5	1	1	1	2	Inf	Inf	1.49621e+89	5.13781e+77	-1.31988e+50	-7.71097e+54	-3.15946e+69	833.392	50.1205	54.8871
75	500	1	200	5	1	1	1	2	Inf	Inf	1.58417e+67	8.97499e+70	2.58306e+58	7.54535e+62	1.23662e+78	855.22	58.4121	62.8777
75	1000	0.5	200	5	1	1	1	2	Inf	Inf	0	1.51194e-230	6.20185e-229	3.67291e-224	2.97198e-209	1305.41	-228.207	-223.435
75	1000	1	200	5	1	1	1	2	Inf	Inf	0	0	-3.63771e-207	-1.05941e-202	-3.42247e-187	1322.93	-206.439	-201.975
75	2000	0.5	200	5	1	1	1	2	Inf	Inf	0	0	6.20185e-229	3.67291e-224	2.97198e-209	3039.86	-228.207	-223.435
75	2000	1	200	5	1	1	1	2	Inf	Inf	0	0	-3.63771e-207	-1.05941e-202	-3.42247e-187	3097.96	-206.439	-201.975
25	500	0.5	50	5	2	1	1	1	2.83963e+175	2.99567e+84	0	0	9.03258e-30	7.79151e-27	3.81332e-30	40.5324	-29.0442	-26.1084
25	500	1	50	5	2	1	1	1	1.69306e+168	4.0827e+57	0	0	9.80775e-18	3.90294e-15	5.90983e-18	41.0918	-17.0084	-14.4086
25	1000	0.5	50	5	2	1	1	1	2.83963e+175	2.99567e+84	0	0	9.03258e-30	7.79151e-27	3.81332e-30	48.4932	-29.0442	-26.1084
25	1000	1	50	5	2	1	1	1	1.69306e+168	4.0827e+57	0	0	9.80775e-18	3.90294e-15	5.90983e-18	49.0047	-17.0084	-14.4086
25	2000	0.5	50	5	2	1	1	1	2.83963e+175	2.99567e+84	0	0	9.03258e-30	7.79151e-27	3.81332e-30	74.3413	-29.0442	-26.1084
25	2000	1	50	5	2	1	1	1	1.69306e+168	4.0827e+57	0	0	9.80775e-18	3.90294e-15	5.90983e-18	74.0941	-17.0084	-14.4086
50	500	0.5	50	5	2	1	1	1	Inf	2.99567e+84	4.93355e-144	0	9.03258e-30	7.79151e-27	3.81332e-30	72.7992	-29.0442	-26.1084
50	500	1	50	5	2	1	1	1	Inf	4.0827e+57	1.75275e-158	0	9.80775e-18	3.90294e-15	5.90983e-18	72.4969	-17.0084	-14.4086
50	1000	0.5	50	5	2	1	1	1	Inf	2.99567e+84	0	0	9.03258e-30	7.79151e-27	3.81332e-30	86.1661	-29.0442	-26.1084
50	1000	1	50	5	2	1	1	1	Inf	4.0827e+57	0	0	9.80775e-18	3.90294e-15	5.90983e-18	87.0343	-17.0084	-14.4086
50	2000	0.5	50	5	2	1	1	1	Inf	2.99567e+84	0	0	9.03258e-30	7.79151e-27	3.81332e-30	132.656	-29.0442	-26.1084
50	2000	1	50	5	2	1	1	1	Inf	4.0827e+57	0	0	9.80775e-18	3.90294e-15	5.90983e-18	132.207	-17.0084	-14.4086
75	500	0.5	50	5	2	1	1	1	Inf	2.99567e+84	1.6773e+45	0	9.03258e-30	7.79151e-27	3.81332e-30	124.957	-29.0442	-26.1084
75	500	1	50	5	2	1	1	1	Inf	4.0827e+57	1.77592e+23	0	9.80775e-18	3.90294e-15	5.90983e-18	124.693	-17.0084	-14.4086
75	1000	0.5	50	5	2	1	1	1	Inf	2.99567e+84	0	0	9.03258e-30	7.79151e-27	3.81332e-30	154.641	-29.0442	-26.1084
75	1000	1	50	5	2	1	1	1	Inf	4.0827e+57	0	0	9.80775e-18	3.90294e-15	5.90983e-18	157.805	-17.0084	-14.4086
75	2000	0.5	50	5	2	1	1	1	Inf	2.99567e+84	0	0	9.03258e-30	7.79151e-27	3.81332e-30	247.958	-29.0442	-26.1084
75	2000	1	50	5	2	1	1	1	Inf	4.0827e+57	0	0	9.80775e-18	3.90294e-15	5.90983e-18	250.017	-17.0084	-14.4086
25	500	0.5	100	5	2	1	1	1	4.76376e+182	3.69512e+169	0	2.01338084597000e-312	2.53858e-58	5.08127e-55	1.06565e-58	149.547	-57.5954	-54.294
25	500	1	100	5	2	1	1	1	2.83963e+175	4.21915e+114	0	0	2.09166e-34	1.94888e-31	1.2408e-34	149.438	-33.6795	-30.7102
25	1000	0.5	100	5	2	1	1	1	4.76376e+182	3.69512e+169	0	0	2.53858e-58	5.08127e-55	1.06565e-58	202.348	-57.5954	-54.294
25	1000	1	100	5	2	1	1	1	2.83963e+175	4.21915e+114	0	0	2.09166e-34	1.94888e-31	1.2408e-34	201.914	-33.6795	-30.7102
25	2000	0.5	100	5	2	1	1	1	4.76376e+182	3.69512e+169	0	0	2.53858e-58	5.08127e-55	1.06565e-58	357.109	-57.5954	-54.294
25	2000	1	100	5	2	1	1	1	2.83963e+175	4.21915e+114	0	0	2.09166e-34	1.94888e-31	1.2408e-34	359.502	-33.6795	-30.7102
50	500	0.5	100	5	2	1	1	1	Inf	3.69512e+169	1.38867e-129	2.01338084597000e-312	2.53858e-58	5.08127e-55	1.06565e-58	189.805	-57.5954	-54.294
50	500	1	100	5	2	1	1	1	Inf	4.21915e+114	4.93355e-144	0	2.09166e-34	1.94888e-31	1.2408e-34	187.001	-33.6795	-30.7102
50	1000	0.5	100	5	2	1	1	1	Inf	3.69512e+169	0	0	2.53858e-58	5.08127e-55	1.06565e-58	247.475	-57.5954	-54.294
50	1000	1	100	5	2	1	1	1	Inf	4.21915e+114	0	0	2.09166e-34	1.94888e-31	1.2408e-34	252.269	-33.6795	-30.7102
50	2000	0.5	100	5	2	1	1	1	Inf	3.69512e+169	0	0	2.53858e-58	5.08127e-55	1.06565e-58	434.105	-57.5954	-54.294
50	2000	1	100	5	2	1	1	1	Inf	4.21915e+114	0	0	2.09166e-34	1.94888e-31	1.2408e-34	436.167	-33.6795	-30.7102
75	500	0.5	100	5	2	1	1	1	Inf	3.69512e+169	1.58417e+67	2.01338084597000e-312	2.53858e-58	5.08127e-55	1.06565e-58	249.722	-57.5954	-54.294
75	500	1	100	5	2	1	1	1	Inf	4.21915e+114	1.6773e+45	0	2.09166e-34	1.94888e-31	1.2408e-34	259.059	-33.6795	-30.7102
75	1000	0.5	100	5	2	1	1	1	Inf	3.69512e+169	0	0	2.53858e-58	5.08127e-55	1.06565e-58	333.171	-57.5954	-54.294
75	1000	1	100	5	2	1	1	1	Inf	4.21915e+114	0	0	2.09166e-34	1.94888e-31	1.2408e-34	333.389	-33.6795	-30.7102
75	2000	0.5	100	5	2	1	1	1	Inf	3.69512e+169	0	0	2.53858e-58	5.08127e-55	1.06565e-58	560.691	-57.5954	-54.294
75	2000	1	100	5	2	1	1	1	Inf	4.21915e+114	0	0	2.09166e-34	1.94888e-31	1.2408e-34	564.312	-33.6795	-30.7102
25	500	0.5	200	5	2	1	1	1	7.99211e+189	Inf	8.68600000000000e-321	3.37444e-114	-2.00653e-88	-3.85301e-84	-8.42819e-84	727.822	-87.6976	-83.4142
25	500	1	200	5	2	1	1	1	4.76376e+182	2.06112e+228	0	3.97417e-227	1.50652e-67	3.22076e-64	8.86656e-68	732.629	-66.822	-63.492
25	1000	0.5	200	5	2	1	1	1	7.99211e+189	Inf	0	0	-2.00653e-88	-3.85301e-84	-8.42819e-84	1069.05	-87.6976	-83.4142
25	1000	1	200	5	2	1	1	1	4.76376e+182	2.06112e+228	0	0	1.50652e-67	3.22076e-64	8.86656e-68	1079.1	-66.822	-63.492
25	2000	0.5	200	5	2	1	1	1	7.99211e+189	Inf	0	0	-2.00653e-88	-3.85301e-84	-8.42819e-84	2264.79	-87.6976	-83.4142
25	2000	1	200	5	2	1	1	1	4.76376e+182	2.06112e+228	0	0	1.50652e-67	3.22076e-64	8.86656e-68	2271.52	-66.822	-63.492
50	500	0.5	200	5	2	1	1	1	Inf	Inf	3.90876e-115	3.37444e-114	3.24898e-115	1.48054e-111	1.3601e-115	791.317	-114.488	-110.83
50	500	1	200	5	2	1	1	1	Inf	2.06112e+228	1.38867e-129	3.97417e-227	1.50652e-67	3.22076e-64	8.86656e-68	791.618	-66.822	-63.492
50	1000	0.5	200	5	2	1	1	1	Inf	Inf	0	0	3.24898e-115	1.48054e-111	1.3601e-115	1139.95	-114.488	-110.83
50	1000	1	200	5	2	1	1	1	Inf	2.06112e+228	0	0	1.50652e-67	3.22076e-64	8.86656e-68	1238.88	-66.822	-63.492
50	2000	0.5	200	5	2	1	1	1	Inf	Inf	0	0	3.24898e-115	1.48054e-111	1.3601e-115	2534.8	-114.488	-110.83
50	2000	1	200	5	2	1	1	1	Inf	2.06112e+228	0	0	1.50652e-67	3.22076e-64	8.86656e-68	2200.09	-66.822	-63.492
75	500	0.5	200	5	2	1	1	1	Inf	Inf	1.49621e+89	3.37444e-114	5.92026e-57	3.45873e-52	1.41716e-37	789.111	-56.2277	-51.4611
75	500	1	200	5	2	1	1	1	Inf	2.06112e+228	1.58417e+67	3.97417e-227	1.50652e-67	3.22076e-64	8.86656e-68	788.355	-66.822	-63.492
75	1000	0.5	200	5	2	1	1	1	Inf	Inf	0	0	3.24898e-115	1.48054e-111	1.3601e-115	1126.19	-114.488	-110.83
75	1000	1	200	5	2	1	1	1	Inf	2.06112e+228	0	0	1.50652e-67	3.22076e-64	8.86656e-68	1130.08	-66.822	-63.492
75	2000	0.5	200	5	2	1	1	1	Inf	Inf	0	0	3.24898e-115	1.48054e-111	1.3601e-115	2240.4	-114.488	-110.83
75	2000	1	200	5	2	1	1	1	Inf	2.06112e+228	0	0	1.50652e-67	3.22076e-64	8.86656e-68	2258.38	-66.822	-63.492
25	500	0.5	50	5	2	1	1	2	2.83963e+175	2.99567e+84	0	0	3.98123e-29	3.43348e-26	1.67921e-29	37.4165	-28.4	-25.4643
25	500	1	50	5	2	1	1	2	1.69306e+168	4.0827e+57	0	0	2.38402e-17	9.48425e-15	1.43478e-17	37.4669	-16.6227	-14.023
25	1000	0.5	50	5	2	1	1	2	2.83963e+175	2.99567e+84	0	0	3.98123e-29	3.43348e-26	1.67921e-29	44.4975	-28.4	-25.4643
25	1000	1	50	5	2	1	1	2	1.69306e+168	4.0827e+57	0	0	2.38402e-17	9.48425e-15	1.43478e-17	44.5418	-16.6227	-14.023
25	2000	0.5	50	5	2	1	1	2	2.83963e+175	2.99567e+84	0	0	3.98123e-29	3.43348e-26	1.67921e-29	67.0311	-28.4	-25.4643
25	2000	1	50	5	2	1	1	2	1.69306e+168	4.0827e+57	0	0	2.38402e-17	9.48425e-15	1.43478e-17	69.0003	-16.6227	-14.023
50	500	0.5	50	5	2	1	1	2	Inf	2.99567e+84	4.93355e-144	0	3.98123e-29	3.43348e-26	1.67921e-29	65.7998	-28.4	-25.4643
50	500	1	50	5	2	1	1	2	Inf	4.0827e+57	1.75275e-158	0	2.38402e-17	9.48425e-15	1.43478e-17	65.6116	-16.6227	-14.023
50	1000	0.5	50	5	2	1	1	2	Inf	2.99567e+84	0	0	3.98123e-29	3.43348e-26	1.67921e-29	78.3658	-28.4	-25.4643
50	1000	1	50	5	2	1	1	2	Inf	4.0827e+57	0	0	2.38402e-17	9.48425e-15	1.43478e-17	79.2363	-16.6227	-14.023
50	2000	0.5	50	5	2	1	1	2	Inf	2.99567e+84	0	0	3.98123e-29	3.43348e-26	1.67921e-29	117.851	-28.4	-25.4643
50	2000	1	50	5	2	1	1	2	Inf	4.0827e+57	0	0	2.38402e-17	9.48425e-15	1.43478e-17	119.803	-16.6227	-14.023
75	500	0.5	50	5	2	1	1	2	Inf	2.99567e+84	1.6773e+45	0	3.98123e-29	3.43348e-26	1.67921e-29	112.09	-28.4	-25.4643
75	500	1	50	5	2	1	1	2	Inf	4.0827e+57	1.77592e+23	0	2.38402e-17	9.48425e-15	1.43478e-17	113.337	-16.6227	-14.023
75	1000	0.5	50	5	2	1	1	2	Inf	2.99567e+84	0	0	3.98123e-29	3.43348e-26	1.67921e-29	141.683	-28.4	-25.4643
75	1000	1	50	5	2	1	1	2	Inf	4.0827e+57	0	0	2.38402e-17	9.48425e-15	1.43478e-17	142.3	-16.6227	-14.023
75	2000	0.5	50	5	2	1	1	2	Inf	2.99567e+84	0	0	3.98123e-29	3.43348e-26	1.67921e-29	219.047	-28.4	-25.4643
75	2000	1	50	5	2	1	1	2	Inf	4.0827e+57	0	0	2.38402e-17	9.48425e-15	1.43478e-17	222.758	-16.6227	-14.023
25	500	0.5	100	5	2	1	1	2	4.76376e+182	3.69512e+169	0	2.01338084597000e-312	1.04471e-57	2.09101e-54	4.31424e-58	135.041	-56.981	-53.6796
25	500	1	100	5	2	1	1	2	2.83963e+175	4.21915e+114	0	0	4.82412e-34	4.49455e-31	2.86091e-34	134.95	-33.3166	-30.3473
25	1000	0.5	100	5	2	1	1	2	4.76376e+182	3.69512e+169	0	0	1.04471e-57	2.09101e-54	4.31424e-58	182.692	-56.981	-53.6796
25	1000	1	100	5	2	1	1	2	2.83963e+175	4.21915e+114	0	0	4.82412e-34	4.49455e-31	2.86091e-34	179.914	-33.3166	-30.3473
25	2000	0.5	100	5	2	1	1	2	4.76376e+182	3.69512e+169	0	0	1.04471e-57	2.09101e-54	4.31424e-58	322.064	-56.981	-53.6796
25	2000	1	100	5	2	1	1	2	2.83963e+175	4.21915e+114	0	0	4.82412e-34	4.49455e-31	2.86091e-34	323	-33.3166	-30.3473
50	500	0.5	100	5	2	1	1	2	Inf	3.69512e+169	1.38867e-129	2.01338084597000e-312	1.04471e-57	2.09101e-54	4.38449e-58	170.93	-56.981	-53.6796
50	500	1	100	5	2	1	1	2	Inf	4.21915e+114	4.93355e-144	0	4.82412e-34	4.49455e-31	2.86091e-34	173.304	-33.3166	-30.3473
50	1000	0.5	100	5	2	1	1	2	Inf	3.69512e+169	0	0	1.04471e-57	2.09101e-54	4.38449e-58	225.458	-56.981	-53.6796
50	1000	1	100	5	2	1	1	2	Inf	4.21915e+114	0	0	4.82412e-34	4.49455e-31	2.86091e-34	227.247	-33.3166	-30.3473
50	2000	0.5	100	5	2	1	1	2	Inf	3.69512e+169	0	0	1.04471e-57	2.09101e-54	4.38449e-58	386.714	-56.981	-53.6796
50	2000	1	100	5	2	1	1	2	Inf	4.21915e+114	0	0	4.82412e-34	4.49455e-31	2.86091e-34	385.78	-33.3166	-30.3473
75	500	0.5	100	5	2	1	1	2	Inf	3.69512e+169	1.58417e+67	2.01338084597000e-312	1.04471e-57	2.09101e-54	4.38449e-58	230.442	-56.981	-53.6796
75	500	1	100	5	2	1	1	2	Inf	4.21915e+114	1.6773e+45	0	4.82412e-34	4.49455e-31	2.86091e-34	236.794	-33.3166	-30.3473
75	1000	0.5	100	5	2	1	1	2	Inf	3.69512e+169	0	0	1.04471e-57	2.09101e-54	4.38449e-58	301.344	-56.981	-53.6796
75	1000	1	100	5	2	1	1	2	Inf	4.21915e+114	0	0	4.82412e-34	4.49455e-31	2.86091e-34	301.128	-33.3166	-30.3473
75	2000	0.5	100	5	2	1	1	2	Inf	3.69512e+169	0	0	1.04471e-57	2.09101e-54	4.38449e-58	499.714	-56.981	-53.6796
75	2000	1	100	5	2	1	1	2	Inf	4.21915e+114	0	0	4.82412e-34	4.49455e-31	2.86091e-34	508.646	-33.3166	-30.3473
25	500	0.5	200	5	2	1	1	2	7.99211e+189	Inf	8.68600000000000e-321	3.37444e-114	-5.00547e-72	-9.61177e-68	-2.10299e-67	660.401	-71.3006	-67.0172
25	500	1	200	5	2	1	1	2	4.76376e+182	2.06112e+228	0	3.97417e-227	2.83669e-65	2.69842e-61	2.35044e-60	655.281	-64.5472	-60.5689
25	1000	0.5	200	5	2	1	1	2	7.99211e+189	Inf	0	0	-5.00547e-72	-9.61177e-68	-2.10299e-67	956.82	-71.3006	-67.0172
25	1000	1	200	5	2	1	1	2	4.76376e+182	2.06112e+228	0	0	2.83669e-65	2.69842e-61	2.35044e-60	969.753	-64.5472	-60.5689
25	2000	0.5	200	5	2	1	1	2	7.99211e+189	Inf	0	0	-5.00547e-72	-9.61177e-68	-2.10299e-67	1999.2	-71.3006	-67.0172
25	2000	1	200	5	2	1	1	2	4.76376e+182	2.06112e+228	0	0	2.83669e-65	2.69842e-61	2.35044e-60	2024.77	-64.5472	-60.5689
50	500	0.5	200	5	2	1	1	2	Inf	Inf	3.90876e-115	3.37444e-114	1.26967e-114	5.78575e-111	5.31484e-115	708.036	-113.896	-110.238
50	500	1	200	5	2	1	1	2	Inf	2.06112e+228	1.38867e-129	3.97417e-227	3.33887e-67	7.13805e-64	1.96495e-67	711.055	-66.4764	-63.1464
50	1000	0.5	200	5	2	1	1	2	Inf	Inf	0	0	1.26967e-114	5.78575e-111	5.31484e-115	1028.78	-113.896	-110.238
50	1000	1	200	5	2	1	1	2	Inf	2.06112e+228	0	0	3.33887e-67	7.13805e-64	1.96495e-67	1037.12	-66.4764	-63.1464
50	2000	0.5	200	5	2	1	1	2	Inf	Inf	0	0	1.26967e-114	5.78575e-111	5.31484e-115	2394.78	-113.896	-110.238
50	2000	1	200	5	2	1	1	2	Inf	2.06112e+228	0	0	3.33887e-67	7.13805e-64	1.96495e-67	2631.61	-66.4764	-63.1464
75	500	0.5	200	5	2	1	1	2	Inf	Inf	1.49621e+89	3.37444e-114	1.74327e-56	1.01845e-51	4.17295e-37	1010.08	-55.7586	-50.9921
75	500	1	200	5	2	1	1	2	Inf	2.06112e+228	1.58417e+67	3.97417e-227	3.33887e-67	7.13805e-64	1.96495e-67	1027.49	-66.4764	-63.1464
75	1000	0.5	200	5	2	1	1	2	Inf	Inf	0	0	1.26967e-114	5.78575e-111	5.31484e-115	1395.07	-113.896	-110.238
75	1000	1	200	5	2	1	1	2	Inf	2.06112e+228	0	0	3.33887e-67	7.13805e-64	1.96495e-67	1388.2	-66.4764	-63.1464
75	2000	0.5	200	5	2	1	1	2	Inf	Inf	0	0	1.26967e-114	5.78575e-111	5.31484e-115	2512.55	-113.896	-110.238
75	2000	1	200	5	2	1	1	2	Inf	2.06112e+228	0	0	3.33887e-67	7.13805e-64	1.96495e-67	2528.66	-66.4764	-63.1464
25	500	0.5	50	5	1	2	1	1	2.83963e+175	1.9036e+150	0	0	-1.04173e-62	-9.32774e-60	-5.19693e-63	50.9351	-61.9822	-59.0302
25	500	1	50	5	1	2	1	1	1.69306e+168	6.75477e+120	0	0	-9.48256e-48	-4.2325e-45	-9.33099e-48	49.7993	-47.0231	-44.3734
25	1000	0.5	50	5	1	2	1	1	2.83963e+175	1.9036e+150	0	0	-1.04173e-62	-9.32774e-60	-5.19693e-63	64.7025	-61.9822	-59.0302
25	1000	1	50	5	1	2	1	1	1.69306e+168	6.75477e+120	0	0	-9.48256e-48	-4.2325e-45	-9.33099e-48	66.5945	-47.0231	-44.3734
25	2000	0.5	50	5	1	2	1	1	2.83963e+175	1.9036e+150	0	0	-1.04173e-62	-9.32774e-60	-5.19693e-63	114.447	-61.9822	-59.0302
25	2000	1	50	5	1	2	1	1	1.69306e+168	6.75477e+120	0	0	-9.48256e-48	-4.2325e-45	-9.33099e-48	113.922	-47.0231	-44.3734
50	500	0.5	50	5	1	2	1	1	Inf	1.9036e+150	4.93355e-144	0	-1.04173e-62	-9.32774e-60	-5.19692e-63	86.4344	-61.9822	-59.0302
50	500	1	50	5	1	2	1	1	Inf	6.75477e+120	1.75275e-158	0	-9.48256e-48	-4.2325e-45	-9.33099e-48	85.1138	-47.0231	-44.3734
50	1000	0.5	50	5	1	2	1	1	Inf	1.9036e+150	0	0	-1.04173e-62	-9.32774e-60	-5.19692e-63	105.496	-61.9822	-59.0302
50	1000	1	50	5	1	2	1	1	Inf	6.75477e+120	0	0	-9.48256e-48	-4.2325e-45	-9.33099e-48	107.959	-47.0231	-44.3734
50	2000	0.5	50	5	1	2	1	1	Inf	1.9036e+150	0	0	-1.04173e-62	-9.32774e-60	-5.19692e-63	191.628	-61.9822	-59.0302
50	2000	1	50	5	1	2	1	1	Inf	6.75477e+120	0	0	-9.48256e-48	-4.2325e-45	-9.33099e-48	185.096	-47.0231	-44.3734
75	500	0.5	50	5	1	2	1	1	Inf	1.9036e+150	1.6773e+45	0	-1.04173e-62	-9.32774e-60	-5.19692e-63	129.238	-61.9822	-59.0302
75	500	1	50	5	1	2	1	1	Inf	6.75477e+120	1.77592e+23	0	-9.48256e-48	-4.2325e-45	-9.33099e-48	131.96	-47.0231	-44.3734
75	1000	0.5	50	5	1	2	1	1	Inf	1.9036e+150	0	0	-1.04173e-62	-9.32774e-60	-5.19692e-63	171.032	-61.9822	-59.0302
75	1000	1	50	5	1	2	1	1	Inf	6.75477e+120	0	0	-9.48256e-48	-4.2325e-45	-9.33099e-48	175.251	-47.0231	-44.3734
75	2000	0.5	50	5	1	2	1	1	Inf	1.9036e+150	0	0	-1.04173e-62	-9.32774e-60	-5.19692e-63	306.638	-61.9822	-59.0302
75	2000	1	50	5	1	2	1	1	Inf	6.75477e+120	0	0	-9.48256e-48	-4.2325e-45	-9.33099e-48	314.209	-47.0231	-44.3734
25	500	0.5	100	5	1	2	1	1	4.76376e+182	Inf	0	1.00438e-149	-3.37061e-81	-3.23617e-77	-2.83142e-76	156.458	-80.4723	-76.49
25	500	1	100	5	1	2	1	1	2.83963e+175	4.44537e+272	0	1.56033e-209	-3.52264e-74	-1.69104e-70	-5.9154e-69	160.945	-73.4531	-69.7718
25	1000	0.5	100	5	1	2	1	1	4.76376e+182	Inf	0	0	-3.37061e-81	-3.23617e-77	-2.83142e-76	225.562	-80.4723	-76.49
25	1000	1	100	5	1	2	1	1	2.83963e+175	4.44537e+272	0	0	-3.52264e-74	-1.69104e-70	-5.9154e-69	224.775	-73.4531	-69.7718
25	2000	0.5	100	5	1	2	1	1	4.76376e+182	Inf	0	0	-3.37061e-81	-3.23617e-77	-2.83142e-76	435.197	-80.4723	-76.49
25	2000	1	100	5	1	2	1	1	2.83963e+175	4.44537e+272	0	0	-3.52264e-74	-1.69104e-70	-5.9154e-69	444.929	-73.4531	-69.7718
50	500	0.5	100	5	1	2	1	1	Inf	Inf	1.38867e-129	1.00438e-149	6.50149e-139	1.34512e-135	-2.33888e-137	202.996	-138.187	-134.871
50	500	1	100	5	1	2	1	1	Inf	4.44537e+272	4.93355e-144	1.56033e-209	6.78607e-109	7.01069e-106	6.70529e-109	209.392	-108.168	-105.154
50	1000	0.5	100	5	1	2	1	1	Inf	Inf	0	0	6.50149e-139	1.34512e-135	3.23441e-139	297.348	-138.187	-134.871
50	1000	1	100	5	1	2	1	1	Inf	4.44537e+272	0	0	6.78607e-109	7.01069e-106	6.70529e-109	302.894	-108.168	-105.154
50	2000	0.5	100	5	1	2	1	1	Inf	Inf	0	0	6.50149e-139	1.34512e-135	3.23441e-139	586.202	-138.187	-134.871
50	2000	1	100	5	1	2	1	1	Inf	4.44537e+272	0	0	6.78607e-109	7.01069e-106	6.70529e-109	646.186	-108.168	-105.154
75	500	0.5	100	5	1	2	1	1	Inf	Inf	1.58417e+67	1.00438e-149	6.37369e-61	1.86182e-56	3.0514e-41	307.798	-60.1956	-55.7301
75	500	1	100	5	1	2	1	1	Inf	4.44537e+272	1.6773e+45	1.56033e-209	-4.69773e-91	-6.86125e-87	-4.49793e-71	311.558	-90.3281	-86.1636
75	1000	0.5	100	5	1	2	1	1	Inf	Inf	0	0	6.50149e-139	1.34512e-135	3.23441e-139	429.108	-138.187	-134.871
75	1000	1	100	5	1	2	1	1	Inf	4.44537e+272	0	0	6.78607e-109	7.01069e-106	6.70529e-109	438.342	-108.168	-105.154
75	2000	0.5	100	5	1	2	1	1	Inf	Inf	0	0	6.50149e-139	1.34512e-135	3.23441e-139	813.612	-138.187	-134.871
75	2000	1	100	5	1	2	1	1	Inf	4.44537e+272	0	0	6.78607e-109	7.01069e-106	6.70529e-109	830.803	-108.168	-105.154
25	500	0.5	200	5	1	2	1	1	7.99211e+189	Inf	8.68600000000000e-321	2.30064e+78	12656.7	1.16424e+08	2.21435e+07	846.002	4.10232	8.06604
25	500	1	200	5	1	2	1	1	4.76376e+182	Inf	0	2.659e+70	-7626.74	-3.5133e+07	-2.67288e+07	867.488	3.88234	7.54572
25	1000	0.5	200	5	1	2	1	1	7.99211e+189	Inf	0	1.25736e-226	-2.00653e-88	-3.85301e-84	-8.42819e-84	1275.95	-87.6976	-83.4142
25	1000	1	200	5	1	2	1	1	4.76376e+182	Inf	0	0	-2.08485e-81	-2.00168e-77	-1.751e-76	1282.95	-80.6809	-76.6986
25	2000	0.5	200	5	1	2	1	1	7.99211e+189	Inf	0	0	-2.00653e-88	-3.85301e-84	-8.42819e-84	2826.36	-87.6976	-83.4142
25	2000	1	200	5	1	2	1	1	4.76376e+182	Inf	0	0	-2.08485e-81	-2.00168e-77	-1.751e-76	2873.49	-80.6809	-76.6986
50	500	0.5	200	5	1	2	1	1	Inf	Inf	3.90876e-115	2.30064e+78	25840.3	4.96191e+08	746457504142725	883.645	4.4123	8.69565
50	500	1	200	5	1	2	1	1	Inf	Inf	1.38867e-129	2.659e+70	-15583.5	-1.49735e+08	-901028828445832	854.408	4.19267	8.17532
50	1000	0.5	200	5	1	2	1	1	Inf	Inf	0	1.25736e-226	4.89183e-193	1.91808e-188	6.92757e-181	1270.64	-192.311	-187.717
50	1000	1	200	5	1	2	1	1	Inf	Inf	0	0	4.8398e-178	9.48839e-174	1.37074e-165	1301.51	-177.315	-173.023
50	2000	0.5	200	5	1	2	1	1	Inf	Inf	0	0	4.89183e-193	1.91808e-188	6.92757e-181	2834.53	-192.311	-187.717
50	2000	1	200	5	1	2	1	1	Inf	Inf	0	0	4.8398e-178	9.48839e-174	1.37074e-165	2944.17	-177.315	-173.023
75	500	0.5	200	5	1	2	1	1	Inf	Inf	1.49621e+89	2.30064e+78	-7.79963e+28	-4.55671e+33	-1.86723e+48	1019.84	28.8921	33.6587
75	500	1	200	5	1	2	1	1	Inf	Inf	1.58417e+67	2.659e+70	-7.86207e+26	-2.29658e+31	-3.76344e+46	1039.27	26.8955	31.3611
75	1000	0.5	200	5	1	2	1	1	Inf	Inf	0	1.25736e-226	-1.44308e-280	-4.21546e-276	-9.33453e-263	1547.61	-279.841	-275.375
75	1000	1	200	5	1	2	1	1	Inf	Inf	0	0	-6.19985e-246	-1.45493e-242	-6.1612e-246	1564.78	-245.208	-241.837
75	2000	0.5	200	5	1	2	1	1	Inf	Inf	0	0	9.65043e-303	5.71776e-298	4.62315e-283	3326.35	-299.996	-297.242
75	2000	1	200	5	1	2	1	1	Inf	Inf	0	0	-6.19985e-246	-1.45493e-242	-6.1612e-246	3351.17	-245.208	-241.837
25	500	0.5	50	5	1	2	1	2	2.83963e+175	1.9036e+150	0	0	-1.38717e-57	-6.6594e-54	-2.33297e-52	47.2284	-56.8579	-53.1766
25	500	1	50	5	1	2	1	2	1.69306e+168	6.75477e+120	0	0	-2.11007e-47	-9.39839e-45	2.97957e-45	47.5908	-46.6757	-44.0269
25	1000	0.5	50	5	1	2	1	2	2.83963e+175	1.9036e+150	0	0	-1.38717e-57	-6.6594e-54	-2.33297e-52	61.5388	-56.8579	-53.1766
25	1000	1	50	5	1	2	1	2	1.69306e+168	6.75477e+120	0	0	-2.11007e-47	-9.39839e-45	2.97957e-45	63.1276	-46.6757	-44.0269
25	2000	0.5	50	5	1	2	1	2	2.83963e+175	1.9036e+150	0	0	-1.38717e-57	-6.6594e-54	-2.33297e-52	113.873	-56.8579	-53.1766
25	2000	1	50	5	1	2	1	2	1.69306e+168	6.75477e+120	0	0	-2.11007e-47	-9.39839e-45	2.97957e-45	119.778	-46.6757	-44.0269
50	500	0.5	50	5	1	2	1	2	Inf	1.9036e+150	4.93355e-144	0	-3.46487e-62	-3.10106e-59	-1.72501e-62	83.4764	-61.4603	-58.5085
50	500	1	50	5	1	2	1	2	Inf	6.75477e+120	1.75275e-158	0	-2.11097e-47	-9.41996e-45	-2.075e-47	85.325	-46.6755	-44.026
50	1000	0.5	50	5	1	2	1	2	Inf	1.9036e+150	0	0	-3.46487e-62	-3.10106e-59	-1.72501e-62	109.737	-61.4603	-58.5085
50	1000	1	50	5	1	2	1	2	Inf	6.75477e+120	0	0	-2.11097e-47	-9.41996e-45	-2.075e-47	110.158	-46.6755	-44.026
50	2000	0.5	50	5	1	2	1	2	Inf	1.9036e+150	0	0	-3.46487e-62	-3.10106e-59	-1.72501e-62	197.593	-61.4603	-58.5085
50	2000	1	50	5	1	2	1	2	Inf	6.75477e+120	0	0	-2.11097e-47	-9.41996e-45	-2.075e-47	203.875	-46.6755	-44.026
75	500	0.5	50	5	1	2	1	2	Inf	1.9036e+150	1.6773e+45	0	-3.46487e-62	-3.10106e-59	-1.72501e-62	142.358	-61.4603	-58.5085
75	500	1	50	5	1	2	1	2	Inf	6.75477e+120	1.77592e+23	0	-2.11097e-47	-9.41996e-45	-2.075e-47	146.499	-46.6755	-44.026
75	1000	0.5	50	5	1	2	1	2	Inf	1.9036e+150	0	0	-3.46487e-62	-3.10106e-59	-1.72501e-62	188.298	-61.4603	-58.5085
75	1000	1	50	5	1	2	1	2	Inf	6.75477e+120	0	0	-2.11097e-47	-9.41996e-45	-2.075e-47	191.115	-46.6755	-44.026
75	2000	0.5	50	5	1	2	1	2	Inf	1.9036e+150	0	0	-3.46487e-62	-3.10106e-59	-1.72501e-62	338.776	-61.4603	-58.5085
75	2000	1	50	5	1	2	1	2	Inf	6.75477e+120	0	0	-2.11097e-47	-9.41996e-45	-2.075e-47	347.508	-46.6755	-44.026
25	500	0.5	100	5	1	2	1	2	4.76376e+182	Inf	0	1.00438e-149	-8.35828e-65	-8.02509e-61	-7.02481e-60	173.128	-64.0779	-60.0956
25	500	1	100	5	1	2	1	2	2.83963e+175	4.44537e+272	0	1.56033e-209	4.92488e-58	2.36387e-54	8.24409e-53	176.236	-57.3076	-53.6264
25	1000	0.5	100	5	1	2	1	2	4.76376e+182	Inf	0	0	-8.35828e-65	-8.02509e-61	-7.02481e-60	247.496	-64.0779	-60.0956
25	1000	1	100	5	1	2	1	2	2.83963e+175	4.44537e+272	0	0	4.92488e-58	2.36387e-54	8.24409e-53	250.038	-57.3076	-53.6264
25	2000	0.5	100	5	1	2	1	2	4.76376e+182	Inf	0	0	-8.35828e-65	-8.02509e-61	-7.02481e-60	480.122	-64.0779	-60.0956
25	2000	1	100	5	1	2	1	2	2.83963e+175	4.44537e+272	0	0	4.92488e-58	2.36387e-54	8.24409e-53	494.269	-57.3076	-53.6264
50	500	0.5	100	5	1	2	1	2	Inf	Inf	1.38867e-129	1.00438e-149	5.4941e-130	1.13797e-126	7.64262e-123	222.682	-129.26	-125.944
50	500	1	100	5	1	2	1	2	Inf	4.44537e+272	4.93355e-144	1.56033e-209	4.08506e-100	4.22027e-97	4.03635e-100	227.39	-99.3888	-96.3747
50	1000	0.5	100	5	1	2	1	2	Inf	Inf	0	0	5.4941e-130	1.13797e-126	7.64264e-123	310.56	-129.26	-125.944
50	1000	1	100	5	1	2	1	2	Inf	4.44537e+272	0	0	4.08506e-100	4.22027e-97	4.03635e-100	298.274	-99.3888	-96.3747
50	2000	0.5	100	5	1	2	1	2	Inf	Inf	0	0	5.4941e-130	1.13797e-126	7.64264e-123	563.063	-129.26	-125.944
50	2000	1	100	5	1	2	1	2	Inf	4.44537e+272	0	0	4.08506e-100	4.22027e-97	4.03635e-100	583.071	-99.3888	-96.3747
75	500	0.5	100	5	1	2	1	2	Inf	Inf	1.58417e+67	1.00438e-149	1.39554e-52	4.07651e-48	6.6813e-33	284.529	-51.8553	-47.3897
75	500	1	100	5	1	2	1	2	Inf	4.44537e+272	1.6773e+45	1.56033e-209	4.91755e-84	7.18233e-80	4.70892e-64	286.882	-83.3083	-79.1437
75	1000	0.5	100	5	1	2	1	2	Inf	Inf	0	0	5.49408e-130	1.13792e-126	2.7485e-130	384.936	-129.26	-125.944
75	1000	1	100	5	1	2	1	2	Inf	4.44537e+272	0	0	4.08506e-100	4.22027e-97	4.03635e-100	389.955	-99.3888	-96.3747
75	2000	0.5	100	5	1	2	1	2	Inf	Inf	0	0	5.49408e-130	1.13792e-126	2.7485e-130	735.837	-129.26	-125.944
75	2000	1	100	5	1	2	1	2	Inf	4.44537e+272	0	0	4.08506e-100	4.22027e-97	4.03635e-100	756.164	-99.3888	-96.3747
25	500	0.5	200	5	1	2	1	2	7.99211e+189	Inf	8.68600000000000e-321	2.30064e+78	1.0258e+06	9.4386e+09	1.79519e+09	800.368	6.01106	9.97491
25	500	1	200	5	1	2	1	2	4.76376e+182	Inf	0	2.659e+70	1.31388e+06	6.04529e+09	4.59918e+09	804.999	6.11856	9.78142
25	1000	0.5	200	5	1	2	1	2	7.99211e+189	Inf	0	1.25736e-226	-5.00547e-72	-9.61177e-68	-2.10299e-67	1229.07	-71.3006	-67.0172
25	1000	1	200	5	1	2	1	2	4.76376e+182	Inf	0	0	2.8033e-65	2.69128e-61	2.35044e-60	1247.82	-64.5523	-60.57
25	2000	0.5	200	5	1	2	1	2	7.99211e+189	Inf	0	0	-5.00547e-72	-9.61177e-68	-2.10299e-67	2700.76	-71.3006	-67.0172
25	2000	1	200	5	1	2	1	2	4.76376e+182	Inf	0	0	2.8033e-65	2.69128e-61	2.35044e-60	2739.51	-64.5523	-60.57
50	500	0.5	200	5	1	2	1	2	Inf	Inf	3.90876e-115	2.30064e+78	2.09461e+06	4.02267e+10	6.0516e+16	867.08	6.3211	10.6045
50	500	1	200	5	1	2	1	2	Inf	Inf	1.38867e-129	2.659e+70	2.683e+06	2.57646e+10	1.55039e+17	880.583	6.42862	10.411
50	1000	0.5	200	5	1	2	1	2	Inf	Inf	0	1.25736e-226	4.49331e-150	1.76177e-145	6.35353e-138	1325	-149.347	-144.754
50	1000	1	200	5	1	2	1	2	Inf	Inf	0	0	-6.51396e-136	-1.27713e-131	-1.84984e-123	1345.86	-135.186	-130.894
50	2000	0.5	200	5	1	2	1	2	Inf	Inf	0	0	4.49331e-150	1.76177e-145	6.35353e-138	2880.49	-149.347	-144.754
50	2000	1	200	5	1	2	1	2	Inf	Inf	0	0	-6.51396e-136	-1.27713e-131	-1.84984e-123	2853.73	-135.186	-130.894
75	500	0.5	200	5	1	2	1	2	Inf	Inf	1.49621e+89	2.30064e+78	-4.41875e+51	-2.58152e+56	-1.05773e+71	937.457	51.6453	56.4119
75	500	1	200	5	1	2	1	2	Inf	Inf	1.58417e+67	2.659e+70	6.08794e+57	1.77834e+62	2.91458e+77	934.27	57.7845	62.25
75	1000	0.5	200	5	1	2	1	2	Inf	Inf	0	1.25736e-226	6.20185e-229	3.67291e-224	2.97198e-209	1430.06	-228.207	-223.435
75	1000	1	200	5	1	2	1	2	Inf	Inf	0	0	-3.66306e-207	-1.06e-202	-3.42247e-187	1470.14	-206.436	-201.975
75	2000	0.5	200	5	1	2	1	2	Inf	Inf	0	0	6.20185e-229	3.67291e-224	2.97198e-209	3086.09	-228.207	-223.435
75	2000	1	200	5	1	2	1	2	Inf	Inf	0	0	-3.66306e-207	-1.06e-202	-3.42247e-187	3154.2	-206.436	-201.975
25	500	0.5	50	5	2	2	1	1	2.83963e+175	2.84177e+86	0	0	-3.8098e-32	-3.17668e-29	-1.3764e-32	183.618	-31.4191	-28.498
25	500	1	50	5	2	2	1	1	1.69306e+168	3.92024e+59	0	0	-6.73404e-20	-2.65043e-17	-3.88143e-20	183.506	-19.1717	-16.5767
25	1000	0.5	50	5	2	2	1	1	2.83963e+175	2.84177e+86	0	0	-3.8098e-32	-3.17668e-29	-1.3764e-32	191.929	-31.4191	-28.498
25	1000	1	50	5	2	2	1	1	1.69306e+168	3.92024e+59	0	0	-6.73404e-20	-2.65043e-17	-3.88143e-20	193.375	-19.1717	-16.5767
25	2000	0.5	50	5	2	2	1	1	2.83963e+175	2.84177e+86	0	0	-3.8098e-32	-3.17668e-29	-1.3764e-32	220.542	-31.4191	-28.498
25	2000	1	50	5	2	2	1	1	1.69306e+168	3.92024e+59	0	0	-6.73404e-20	-2.65043e-17	-3.88143e-20	219.613	-19.1717	-16.5767
50	500	0.5	50	5	2	2	1	1	Inf	2.84177e+86	4.93355e-144	0	-3.8098e-32	-3.17668e-29	-1.3764e-32	263.47	-31.4191	-28.498
50	500	1	50	5	2	2	1	1	Inf	3.92024e+59	1.75275e-158	0	-6.73404e-20	-2.65043e-17	-3.88143e-20	273.878	-19.1717	-16.5767
50	1000	0.5	50	5	2	2	1	1	Inf	2.84177e+86	0	0	-3.8098e-32	-3.17668e-29	-1.3764e-32	287.848	-31.4191	-28.498
50	1000	1	50	5	2	2	1	1	Inf	3.92024e+59	0	0	-6.73404e-20	-2.65043e-17	-3.88143e-20	287.222	-19.1717	-16.5767
50	2000	0.5	50	5	2	2	1	1	Inf	2.84177e+86	0	0	-3.8098e-32	-3.17668e-29	-1.3764e-32	327.508	-31.4191	-28.498
50	2000	1	50	5	2	2	1	1	Inf	3.92024e+59	0	0	-6.73404e-20	-2.65043e-17	-3.88143e-20	332.133	-19.1717	-16.5767
75	500	0.5	50	5	2	2	1	1	Inf	2.84177e+86	1.6773e+45	0	-3.8098e-32	-3.17668e-29	-1.3764e-32	375.023	-31.4191	-28.498
75	500	1	50	5	2	2	1	1	Inf	3.92024e+59	1.77592e+23	0	-6.73404e-20	-2.65043e-17	-3.88143e-20	377.238	-19.1717	-16.5767
75	1000	0.5	50	5	2	2	1	1	Inf	2.84177e+86	0	0	-3.8098e-32	-3.17668e-29	-1.3764e-32	403.259	-31.4191	-28.498
75	1000	1	50	5	2	2	1	1	Inf	3.92024e+59	0	0	-6.73404e-20	-2.65043e-17	-3.88143e-20	426.13	-19.1717	-16.5767
75	2000	0.5	50	5	2	2	1	1	Inf	2.84177e+86	0	0	-3.8098e-32	-3.17668e-29	-1.3764e-32	528.715	-31.4191	-28.498
75	2000	1	50	5	2	2	1	1	Inf	3.92024e+59	0	0	-6.73404e-20	-2.65043e-17	-3.88143e-20	548.47	-19.1717	-16.5767
25	500	0.5	100	5	2	2	1	1	4.76376e+182	9.4488e+171	0	4.83327196563407e-310	-3.67179e-61	-7.17426e-58	-1.3571e-61	684.904	-60.4351	-57.1442
25	500	1	100	5	2	2	1	1	2.83963e+175	1.08925e+117	0	0	-7.22092e-37	-6.69319e-34	-4.18028e-37	697.338	-36.1414	-33.1744
25	1000	0.5	100	5	2	2	1	1	4.76376e+182	9.4488e+171	0	0	-3.67179e-61	-7.17426e-58	-1.3571e-61	787.261	-60.4351	-57.1442
25	1000	1	100	5	2	2	1	1	2.83963e+175	1.08925e+117	0	0	-7.22092e-37	-6.69319e-34	-4.18028e-37	747.023	-36.1414	-33.1744
25	2000	0.5	100	5	2	2	1	1	4.76376e+182	9.4488e+171	0	0	-3.67179e-61	-7.17426e-58	-1.3571e-61	925.342	-60.4351	-57.1442
25	2000	1	100	5	2	2	1	1	2.83963e+175	1.08925e+117	0	0	-7.22092e-37	-6.69319e-34	-4.18028e-37	1138.13	-36.1414	-33.1744
50	500	0.5	100	5	2	2	1	1	Inf	9.4488e+171	1.38867e-129	4.83327196563407e-310	-3.67179e-61	-7.17426e-58	-1.3571e-61	1120.75	-60.4351	-57.1442
50	500	1	100	5	2	2	1	1	Inf	1.08925e+117	4.93355e-144	0	-7.22092e-37	-6.69319e-34	-4.18028e-37	1041.85	-36.1414	-33.1744
50	1000	0.5	100	5	2	2	1	1	Inf	9.4488e+171	0	0	-3.67179e-61	-7.17426e-58	-1.3571e-61	945.675	-60.4351	-57.1442
50	1000	1	100	5	2	2	1	1	Inf	1.08925e+117	0	0	-7.22092e-37	-6.69319e-34	-4.18028e-37	947.829	-36.1414	-33.1744
50	2000	0.5	100	5	2	2	1	1	Inf	9.4488e+171	0	0	-3.67179e-61	-7.17426e-58	-1.3571e-61	1209.19	-60.4351	-57.1442
50	2000	1	100	5	2	2	1	1	Inf	1.08925e+117	0	0	-7.22092e-37	-6.69319e-34	-4.18028e-37	1271.09	-36.1414	-33.1744
75	500	0.5	100	5	2	2	1	1	Inf	9.4488e+171	1.58417e+67	4.83327196563407e-310	-3.67179e-61	-7.17426e-58	-1.3571e-61	1215.03	-60.4351	-57.1442
75	500	1	100	5	2	2	1	1	Inf	1.08925e+117	1.6773e+45	0	-7.22092e-37	-6.69319e-34	-4.18028e-37	1050.38	-36.1414	-33.1744
75	1000	0.5	100	5	2	2	1	1	Inf	9.4488e+171	0	0	-3.67179e-61	-7.17426e-58	-1.3571e-61	1082.57	-60.4351	-57.1442
75	1000	1	100	5	2	2	1	1	Inf	1.08925e+117	0	0	-7.22092e-37	-6.69319e-34	-4.18028e-37	1168.84	-36.1414	-33.1744
75	2000	0.5	100	5	2	2	1	1	Inf	9.4488e+171	0	0	-3.67179e-61	-7.17426e-58	-1.3571e-61	1412.98	-60.4351	-57.1442
75	2000	1	100	5	2	2	1	1	Inf	1.08925e+117	0	0	-7.22092e-37	-6.69319e-34	-4.18028e-37	1407.76	-36.1414	-33.1744
25	500	0.5	200	5	2	2	1	1	7.99211e+189	Inf	8.68600000000000e-321	3.95733e-111	-2.00653e-88	-3.85301e-84	-8.42819e-84	2694.68	-87.6976	-83.4142
25	500	1	200	5	2	2	1	1	4.76376e+182	1.37103e+231	0	2.42093e-224	-3.33577e-70	-7.12032e-67	-1.94683e-70	2482.24	-69.4768	-66.1475
25	1000	0.5	200	5	2	2	1	1	7.99211e+189	Inf	0	0	-2.00653e-88	-3.85301e-84	-8.42819e-84	2807.75	-87.6976	-83.4142
25	1000	1	200	5	2	2	1	1	4.76376e+182	1.37103e+231	0	0	-3.33577e-70	-7.12032e-67	-1.94683e-70	2813.21	-69.4768	-66.1475
25	2000	0.5	200	5	2	2	1	1	7.99211e+189	Inf	0	0	-2.00653e-88	-3.85301e-84	-8.42819e-84	3920.63	-87.6976	-83.4142
25	2000	1	200	5	2	2	1	1	4.76376e+182	1.37103e+231	0	0	-3.33577e-70	-7.12032e-67	-1.94683e-70	3934.01	-69.4768	-66.1475
50	500	0.5	200	5	2	2	1	1	Inf	Inf	3.90876e-115	3.95733e-111	-2.6741e-118	-1.2065e-114	-1.05624e-118	2717.16	-117.573	-113.918
50	500	1	200	5	2	2	1	1	Inf	1.37103e+231	1.38867e-129	2.42093e-224	-3.33577e-70	-7.12032e-67	-1.94682e-70	2741.5	-69.4768	-66.1475
50	1000	0.5	200	5	2	2	1	1	Inf	Inf	0	0	-2.6741e-118	-1.2065e-114	-1.05624e-118	3081.8	-117.573	-113.918
50	1000	1	200	5	2	2	1	1	Inf	1.37103e+231	0	0	-3.33577e-70	-7.12032e-67	-1.94682e-70	3079.57	-69.4768	-66.1475
50	2000	0.5	200	5	2	2	1	1	Inf	Inf	0	0	-2.6741e-118	-1.2065e-114	-1.05624e-118	4204.95	-117.573	-113.918
50	2000	1	200	5	2	2	1	1	Inf	1.37103e+231	0	0	-3.33577e-70	-7.12032e-67	-1.94682e-70	4224.98	-69.4768	-66.1475
75	500	0.5	200	5	2	2	1	1	Inf	Inf	1.49621e+89	3.95733e-111	5.85363e-57	3.4198e-52	1.40118e-37	2997.15	-56.2326	-51.466
75	500	1	200	5	2	2	1	1	Inf	1.37103e+231	1.58417e+67	2.42093e-224	-3.33577e-70	-7.12032e-67	-1.94682e-70	3025.64	-69.4768	-66.1475
75	1000	0.5	200	5	2	2	1	1	Inf	Inf	0	0	-2.6741e-118	-1.2065e-114	-1.05624e-118	3390.76	-117.573	-113.918
75	1000	1	200	5	2	2	1	1	Inf	1.37103e+231	0	0	-3.33577e-70	-7.12032e-67	-1.94682e-70	3450.25	-69.4768	-66.1475
75	2000	0.5	200	5	2	2	1	1	Inf	Inf	0	0	-2.6741e-118	-1.2065e-114	-1.05624e-118	5303.9	-117.573	-113.918
75	2000	1	200	5	2	2	1	1	Inf	1.37103e+231	0	0	-3.33577e-70	-7.12032e-67	-1.94682e-70	5114.67	-69.4768	-66.1475
25	500	0.5	50	5	2	2	1	2	2.83963e+175	2.84177e+86	0	0	-1.88216e-30	-1.62677e-27	-8.01572e-31	190.823	-29.7253	-26.7887
25	500	1	50	5	2	2	1	2	1.69306e+168	3.92024e+59	0	0	-1.05394e-18	-4.22539e-16	-6.54525e-19	190.593	-17.9772	-15.3741
25	1000	0.5	50	5	2	2	1	2	2.83963e+175	2.84177e+86	0	0	-1.88216e-30	-1.62677e-27	-8.01572e-31	199.344	-29.7253	-26.7887
25	1000	1	50	5	2	2	1	2	1.69306e+168	3.92024e+59	0	0	-1.05394e-18	-4.22539e-16	-6.54525e-19	198.61	-17.9772	-15.3741
25	2000	0.5	50	5	2	2	1	2	2.83963e+175	2.84177e+86	0	0	-1.88216e-30	-1.62677e-27	-8.01572e-31	227.753	-29.7253	-26.7887
25	2000	1	50	5	2	2	1	2	1.69306e+168	3.92024e+59	0	0	-1.05394e-18	-4.22539e-16	-6.54525e-19	231.931	-17.9772	-15.3741
50	500	0.5	50	5	2	2	1	2	Inf	2.84177e+86	4.93355e-144	0	-1.88216e-30	-1.62677e-27	-8.01572e-31	281.572	-29.7253	-26.7887
50	500	1	50	5	2	2	1	2	Inf	3.92024e+59	1.75275e-158	0	-1.05394e-18	-4.22539e-16	-6.54525e-19	283.451	-17.9772	-15.3741
50	1000	0.5	50	5	2	2	1	2	Inf	2.84177e+86	0	0	-1.88216e-30	-1.62677e-27	-8.01572e-31	294.765	-29.7253	-26.7887
50	1000	1	50	5	2	2	1	2	Inf	3.92024e+59	0	0	-1.05394e-18	-4.22539e-16	-6.54525e-19	297.201	-17.9772	-15.3741
50	2000	0.5	50	5	2	2	1	2	Inf	2.84177e+86	0	0	-1.88216e-30	-1.62677e-27	-8.01572e-31	338.947	-29.7253	-26.7887
50	2000	1	50	5	2	2	1	2	Inf	3.92024e+59	0	0	-1.05394e-18	-4.22539e-16	-6.54525e-19	336.96	-17.9772	-15.3741
75	500	0.5	50	5	2	2	1	2	Inf	2.84177e+86	1.6773e+45	0	-1.88216e-30	-1.62677e-27	-8.01572e-31	401.471	-29.7253	-26.7887
75	500	1	50	5	2	2	1	2	Inf	3.92024e+59	1.77592e+23	0	-1.05394e-18	-4.22539e-16	-6.54525e-19	412.937	-17.9772	-15.3741
75	1000	0.5	50	5	2	2	1	2	Inf	2.84177e+86	0	0	-1.88216e-30	-1.62677e-27	-8.01572e-31	432.442	-29.7253	-26.7887
75	1000	1	50	5	2	2	1	2	Inf	3.92024e+59	0	0	-1.05394e-18	-4.22539e-16	-6.54525e-19	456.09	-17.9772	-15.3741
75	2000	0.5	50	5	2	2	1	2	Inf	2.84177e+86	0	0	-1.88216e-30	-1.62677e-27	-8.01572e-31	580.49	-29.7253	-26.7887
75	2000	1	50	5	2	2	1	2	Inf	3.92024e+59	0	0	-1.05394e-18	-4.22539e-16	-6.54525e-19	576.857	-17.9772	-15.3741
25	500	0.5	100	5	2	2	1	2	4.76376e+182	9.4488e+171	0	4.83327196563407e-310	-2.12657e-59	-4.26052e-56	-1.59929e-59	723.505	-58.6723	-55.3705
25	500	1	100	5	2	2	1	2	2.83963e+175	1.08925e+117	0	0	-9.59508e-36	-8.96982e-33	-5.78155e-36	742.635	-35.018	-32.0472
25	1000	0.5	100	5	2	2	1	2	4.76376e+182	9.4488e+171	0	0	-2.12657e-59	-4.26052e-56	-1.59929e-59	840.524	-58.6723	-55.3705
25	1000	1	100	5	2	2	1	2	2.83963e+175	1.08925e+117	0	0	-9.59508e-36	-8.96982e-33	-5.78155e-36	832.463	-35.018	-32.0472
25	2000	0.5	100	5	2	2	1	2	4.76376e+182	9.4488e+171	0	0	-2.12657e-59	-4.26052e-56	-1.59929e-59	1096.65	-58.6723	-55.3705
25	2000	1	100	5	2	2	1	2	2.83963e+175	1.08925e+117	0	0	-9.59508e-36	-8.96982e-33	-5.78155e-36	1161.19	-35.018	-32.0472
50	500	0.5	100	5	2	2	1	2	Inf	9.4488e+171	1.38867e-129	4.83327196563407e-310	-2.12656e-59	-4.26044e-56	-8.96807e-60	1077.78	-58.6723	-55.3705
50	500	1	100	5	2	2	1	2	Inf	1.08925e+117	4.93355e-144	0	-9.59508e-36	-8.96982e-33	-5.78155e-36	977.398	-35.018	-32.0472
50	1000	0.5	100	5	2	2	1	2	Inf	9.4488e+171	0	0	-2.12656e-59	-4.26044e-56	-8.96807e-60	948.573	-58.6723	-55.3705
50	1000	1	100	5	2	2	1	2	Inf	1.08925e+117	0	0	-9.59508e-36	-8.96982e-33	-5.78155e-36	1042.04	-35.018	-32.0472
50	2000	0.5	100	5	2	2	1	2	Inf	9.4488e+171	0	0	-2.12656e-59	-4.26044e-56	-8.96807e-60	1133.91	-58.6723	-55.3705
50	2000	1	100	5	2	2	1	2	Inf	1.08925e+117	0	0	-9.59508e-36	-8.96982e-33	-5.78155e-36	1146.64	-35.018	-32.0472
75	500	0.5	100	5	2	2	1	2	Inf	9.4488e+171	1.58417e+67	4.83327196563407e-310	-2.12656e-59	-4.26044e-56	-8.96807e-60	1105.56	-58.6723	-55.3705
75	500	1	100	5	2	2	1	2	Inf	1.08925e+117	1.6773e+45	0	-9.59508e-36	-8.96982e-33	-5.78155e-36	1103.95	-35.018	-32.0472
75	1000	0.5	100	5	2	2	1	2	Inf	9.4488e+171	0	0	-2.12656e-59	-4.26044e-56	-8.96807e-60	1167.59	-58.6723	-55.3705
75	1000	1	100	5	2	2	1	2	Inf	1.08925e+117	0	0	-9.59508e-36	-8.96982e-33	-5.78155e-36	1153.8	-35.018	-32.0472
75	2000	0.5	100	5	2	2	1	2	Inf	9.4488e+171	0	0	-2.12656e-59	-4.26044e-56	-8.96807e-60	1438.92	-58.6723	-55.3705
75	2000	1	100	5	2	2	1	2	Inf	1.08925e+117	0	0	-9.59508e-36	-8.96982e-33	-5.78155e-36	1359.58	-35.018	-32.0472
25	500	0.5	200	5	2	2	1	2	7.99211e+189	Inf	8.68600000000000e-321	3.95733e-111	-5.00547e-72	-9.61177e-68	-2.10299e-67	2554.34	-71.3006	-67.0172
25	500	1	200	5	2	2	1	2	4.76376e+182	1.37103e+231	0	2.42093e-224	2.80299e-65	2.69121e-61	2.35044e-60	2533.23	-64.5524	-60.5701
25	1000	0.5	200	5	2	2	1	2	7.99211e+189	Inf	0	0	-5.00547e-72	-9.61177e-68	-2.10299e-67	2873.74	-71.3006	-67.0172
25	1000	1	200	5	2	2	1	2	4.76376e+182	1.37103e+231	0	0	2.80299e-65	2.69121e-61	2.35044e-60	2851.61	-64.5524	-60.5701
25	2000	0.5	200	5	2	2	1	2	7.99211e+189	Inf	0	0	-5.00547e-72	-9.61177e-68	-2.10299e-67	4010.5	-71.3006	-67.0172
25	2000	1	200	5	2	2	1	2	4.76376e+182	1.37103e+231	0	0	2.80299e-65	2.69121e-61	2.35044e-60	4021.91	-64.5524	-60.5701
50	500	0.5	200	5	2	2	1	2	Inf	Inf	3.90876e-115	3.95733e-111	-1.14957e-116	-5.24069e-113	-4.82378e-117	2764.17	-115.939	-112.281
50	500	1	200	5	2	2	1	2	Inf	1.37103e+231	1.38867e-129	2.42093e-224	-3.08441e-69	-6.60392e-66	-1.82986e-69	2764.56	-68.5108	-65.1802
50	1000	0.5	200	5	2	2	1	2	Inf	Inf	0	0	-1.14957e-116	-5.24069e-113	-4.82378e-117	3114.76	-115.939	-112.281
50	1000	1	200	5	2	2	1	2	Inf	1.37103e+231	0	0	-3.08441e-69	-6.60392e-66	-1.82986e-69	3125.34	-68.5108	-65.1802
50	2000	0.5	200	5	2	2	1	2	Inf	Inf	0	0	-1.14957e-116	-5.24069e-113	-4.82378e-117	4309.18	-115.939	-112.281
50	2000	1	200	5	2	2	1	2	Inf	1.37103e+231	0	0	-3.08441e-69	-6.60392e-66	-1.82986e-69	4332.73	-68.5108	-65.1802
75	500	0.5	200	5	2	2	1	2	Inf	Inf	1.49621e+89	3.95733e-111	-2.13132e-59	-1.24508e-54	-5.08938e-40	3068.45	-58.6714	-53.9048
75	500	1	200	5	2	2	1	2	Inf	1.37103e+231	1.58417e+67	2.42093e-224	-3.08441e-69	-6.60392e-66	-1.82986e-69	3084.43	-68.5108	-65.1802
75	1000	0.5	200	5	2	2	1	2	Inf	Inf	0	0	-1.14957e-116	-5.24069e-113	-4.82378e-117	3442.49	-115.939	-112.281
75	1000	1	200	5	2	2	1	2	Inf	1.37103e+231	0	0	-3.08441e-69	-6.60392e-66	-1.82986e-69	3449.41	-68.5108	-65.1802
75	2000	0.5	200	5	2	2	1	2	Inf	Inf	0	0	-1.14957e-116	-5.24069e-113	-4.82378e-117	5147.42	-115.939	-112.281
75	2000	1	200	5	2	2	1	2	Inf	1.37103e+231	0	0	-3.08441e-69	-6.60392e-66	-1.82986e-69	4758.43	-68.5108	-65.1802
25	500	0.5	50	5	1	0	5	1	2.83963e+175	1.17196e+217	0	3.43231e-280	-5.66898e-74	-2.72143e-70	-9.52329e-69	29.5227	-73.2465	-69.5652
25	500	1	50	5	1	0	5	1	1.69306e+168	3.68031e+187	0	0	-5.993e-67	-1.43843e-63	-2.01162e-61	28.8379	-66.2224	-62.8421
25	1000	0.5	50	5	1	0	5	1	2.83963e+175	1.17196e+217	0	0	-5.66898e-74	-2.72143e-70	-9.52329e-69	36.9161	-73.2465	-69.5652
25	1000	1	50	5	1	0	5	1	1.69306e+168	3.68031e+187	0	0	-5.993e-67	-1.43843e-63	-2.01162e-61	36.9233	-66.2224	-62.8421
25	2000	0.5	50	5	1	0	5	1	2.83963e+175	1.17196e+217	0	0	-5.66898e-74	-2.72143e-70	-9.52329e-69	59.404	-73.2465	-69.5652
25	2000	1	50	5	1	0	5	1	1.69306e+168	3.68031e+187	0	0	-5.993e-67	-1.43843e-63	-2.01162e-61	58.5716	-66.2224	-62.8421
50	500	0.5	50	5	1	0	5	1	Inf	1.17196e+217	4.93355e-144	3.43231e-280	-2.47605e-95	-2.21804e-92	-1.23775e-95	55.9165	-94.6062	-91.654
50	500	1	50	5	1	0	5	1	Inf	3.68031e+187	1.75275e-158	0	-2.68081e-80	-1.20058e-77	-2.67869e-80	56.0804	-79.5717	-76.9206
50	1000	0.5	50	5	1	0	5	1	Inf	1.17196e+217	0	0	-2.47605e-95	-2.21804e-92	-1.23775e-95	68.8797	-94.6062	-91.654
50	1000	1	50	5	1	0	5	1	Inf	3.68031e+187	0	0	-2.68081e-80	-1.20058e-77	-2.67869e-80	69.6686	-79.5717	-76.9206
50	2000	0.5	50	5	1	0	5	1	Inf	1.17196e+217	0	0	-2.47605e-95	-2.21804e-92	-1.23775e-95	109.486	-94.6062	-91.654
50	2000	1	50	5	1	0	5	1	Inf	3.68031e+187	0	0	-2.68081e-80	-1.20058e-77	-2.67869e-80	109.958	-79.5717	-76.9206
75	500	0.5	50	5	1	0	5	1	Inf	1.17196e+217	1.6773e+45	3.43231e-280	-2.47605e-95	-2.21804e-92	-1.23167e-95	107.507	-94.6062	-91.654
75	500	1	50	5	1	0	5	1	Inf	3.68031e+187	1.77592e+23	0	-2.68081e-80	-1.20058e-77	-2.67869e-80	106.22	-79.5717	-76.9206
75	1000	0.5	50	5	1	0	5	1	Inf	1.17196e+217	0	0	-2.47605e-95	-2.21804e-92	-1.23775e-95	133.895	-94.6062	-91.654
75	1000	1	50	5	1	0	5	1	Inf	3.68031e+187	0	0	-2.68081e-80	-1.20058e-77	-2.67869e-80	132.719	-79.5717	-76.9206
75	2000	0.5	50	5	1	0	5	1	Inf	1.17196e+217	0	0	-2.47605e-95	-2.21804e-92	-1.23775e-95	215.233	-94.6062	-91.654
75	2000	1	50	5	1	0	5	1	Inf	3.68031e+187	0	0	-2.68081e-80	-1.20058e-77	-2.67869e-80	212.689	-79.5717	-76.9206
25	500	0.5	100	5	1	0	5	1	4.76376e+182	Inf	0	6.44874e-14	-1.38389e-38	-6.36668e-35	-4.84369e-35	108.575	-37.8589	-34.1961
25	500	1	100	5	1	0	5	1	2.83963e+175	Inf	0	2.0025e-73	-3.52264e-74	-1.69104e-70	-5.9154e-69	105.393	-73.4531	-69.7718
25	1000	0.5	100	5	1	0	5	1	4.76376e+182	Inf	0	0	-3.37061e-81	-3.23617e-77	-2.83142e-76	156.995	-80.4723	-76.49
25	1000	1	100	5	1	0	5	1	2.83963e+175	Inf	0	0	-3.52264e-74	-1.69104e-70	-5.9154e-69	154.732	-73.4531	-69.7718
25	2000	0.5	100	5	1	0	5	1	4.76376e+182	Inf	0	0	-3.37061e-81	-3.23617e-77	-2.83142e-76	295.297	-80.4723	-76.49
25	2000	1	100	5	1	0	5	1	2.83963e+175	Inf	0	0	-3.52264e-74	-1.69104e-70	-5.9154e-69	297.045	-73.4531	-69.7718
50	500	0.5	100	5	1	0	5	1	Inf	Inf	1.38867e-129	6.44874e-14	-2.82579e-38	-2.71344e-34	-1.63281e-27	142.573	-37.5489	-33.5665
50	500	1	100	5	1	0	5	1	Inf	Inf	4.93355e-144	2.0025e-73	-7.46854e-98	-3.58574e-94	-8.63087e-87	141.844	-97.1268	-93.4454
50	1000	0.5	100	5	1	0	5	1	Inf	Inf	0	0	2.74167e-178	5.37504e-174	7.76596e-166	193.309	-177.562	-173.27
50	1000	1	100	5	1	0	5	1	Inf	Inf	0	0	2.71604e-163	2.66239e-159	1.53859e-150	194.206	-162.566	-158.575
50	2000	0.5	100	5	1	0	5	1	Inf	Inf	0	0	2.74167e-178	5.37504e-174	7.76596e-166	355.261	-177.562	-173.27
50	2000	1	100	5	1	0	5	1	Inf	Inf	0	0	2.71604e-163	2.66239e-159	1.53859e-150	355.403	-162.566	-158.575
75	500	0.5	100	5	1	0	5	1	Inf	Inf	1.58417e+67	6.44874e-14	7.16417e+08	20927235814525	3.42988e+28	201.83	8.85517	13.3207
75	500	1	100	5	1	0	5	1	Inf	Inf	1.6773e+45	2.0025e-73	5.77696e-22	8.43751e-18	0.0553121	196.648	-21.2383	-17.0738
75	1000	0.5	100	5	1	0	5	1	Inf	Inf	0	0	2.75098e-206	5.69762e-203	1.37609e-206	290.618	-205.561	-202.244
75	1000	1	100	5	1	0	5	1	Inf	Inf	0	0	3.3415e-176	3.46012e-173	3.34186e-176	283.204	-175.476	-172.461
75	2000	0.5	100	5	1	0	5	1	Inf	Inf	0	0	2.75098e-206	5.69762e-203	1.37609e-206	494.851	-205.561	-202.244
75	2000	1	100	5	1	0	5	1	Inf	Inf	0	0	3.3415e-176	3.46012e-173	3.34186e-176	512.692	-175.476	-172.461
25	500	0.5	200	5	1	0	5	1	7.99211e+189	Inf	8.68600000000000e-321	9.6356e+80	-242416	-2.2305e+09	-4.24235e+08	624.536	5.38456	9.3484
25	500	1	200	5	1	0	5	1	4.76376e+182	Inf	0	2.08265e+82	393647	1.81099e+09	1.37778e+09	598.596	5.59511	9.25792
25	1000	0.5	200	5	1	0	5	1	7.99211e+189	Inf	0	4.27156e+49	-8.17023e-06	-0.0751763	-0.0142983	938.995	-5.08777	-1.12392
25	1000	1	200	5	1	0	5	1	4.76376e+182	Inf	0	3.17465e-70	-2.08485e-81	-2.00168e-77	-1.751e-76	956.842	-80.6809	-76.6986
25	2000	0.5	200	5	1	0	5	1	7.99211e+189	Inf	0	0	-2.00653e-88	-3.85301e-84	-8.42819e-84	2278.41	-87.6976	-83.4142
25	2000	1	200	5	1	0	5	1	4.76376e+182	Inf	0	0	-2.08485e-81	-2.00168e-77	-1.751e-76	2234.92	-80.6809	-76.6986
50	500	0.5	200	5	1	0	5	1	Inf	Inf	3.90876e-115	9.6356e+80	-494994	-9.50626e+09	-1.4301e+16	691.119	5.6946	9.97801
50	500	1	200	5	1	0	5	1	Inf	Inf	1.38867e-129	2.08265e+82	803794	7.71833e+09	4.64451e+16	677.393	5.90514	9.88752
50	1000	0.5	200	5	1	0	5	1	Inf	Inf	0	4.27156e+49	-1.66831e-05	-0.320396	-481996	975.354	-4.77772	-0.494312
50	1000	1	200	5	1	0	5	1	Inf	Inf	0	3.17465e-70	-2.45063e-125	-2.35315e-121	-1.41601e-114	1008.9	-124.611	-120.628
50	2000	0.5	200	5	1	0	5	1	Inf	Inf	0	0	4.89183e-193	1.91808e-188	6.92757e-181	2231.8	-192.311	-187.717
50	2000	1	200	5	1	0	5	1	Inf	Inf	0	0	4.8398e-178	9.48839e-174	1.37074e-165	2051.34	-177.315	-173.023
75	500	0.5	200	5	1	0	5	1	Inf	Inf	1.49621e+89	9.6356e+80	1.19592e+29	6.98679e+33	2.86254e+48	625.723	29.0777	33.8443
75	500	1	200	5	1	0	5	1	Inf	Inf	1.58417e+67	2.08265e+82	3.08686e+30	9.01703e+34	1.47782e+50	626.594	30.4895	34.9551
75	1000	0.5	200	5	1	0	5	1	Inf	Inf	0	4.27156e+49	-2.5198e-05	-0.73606	-1.6299e+13	937.736	-4.59863	-0.133087
75	1000	1	200	5	1	0	5	1	Inf	Inf	0	3.17465e-70	-3.70139e-125	-5.406e-121	-4.78832e-107	944.294	-124.432	-120.267
75	2000	0.5	200	5	1	0	5	1	Inf	Inf	0	0	9.65512e-303	5.71798e-298	4.62315e-283	2021.37	-299.996	-297.242
75	2000	1	200	5	1	0	5	1	Inf	Inf	0	0	1.12986e-280	3.34564e-276	1.08193e-260	2043.91	-279.947	-275.476
25	500	0.5	50	5	1	0	5	2	2.83963e+175	1.17196e+217	0	3.43231e-280	-2.47745e-57	-7.6354e-54	-2.33297e-52	26.968	-56.606	-53.1172
25	500	1	50	5	1	0	5	2	1.69306e+168	3.68031e+187	0	0	5.33859e-44	2.36136e-41	5.3404e-44	26.7463	-43.2726	-40.6268
25	1000	0.5	50	5	1	0	5	2	2.83963e+175	1.17196e+217	0	0	-2.47745e-57	-7.6354e-54	-2.33297e-52	33.4039	-56.606	-53.1172
25	1000	1	50	5	1	0	5	2	1.69306e+168	3.68031e+187	0	0	5.33859e-44	2.36136e-41	5.3404e-44	33.2389	-43.2726	-40.6268
25	2000	0.5	50	5	1	0	5	2	2.83963e+175	1.17196e+217	0	0	-2.47745e-57	-7.6354e-54	-2.33297e-52	53.9288	-56.606	-53.1172
25	2000	1	50	5	1	0	5	2	1.69306e+168	3.68031e+187	0	0	5.33859e-44	2.36136e-41	5.3404e-44	54.1862	-43.2726	-40.6268
50	500	0.5	50	5	1	0	5	2	Inf	1.17196e+217	4.93355e-144	3.43231e-280	-1.09031e-57	-9.76026e-55	-5.43355e-58	51.3039	-56.9625	-54.0105
50	500	1	50	5	1	0	5	2	Inf	3.68031e+187	1.75275e-158	0	5.33859e-44	2.36136e-41	5.04036e-44	52.1643	-43.2726	-40.6268
50	1000	0.5	50	5	1	0	5	2	Inf	1.17196e+217	0	0	-1.09031e-57	-9.76026e-55	-5.43355e-58	63.3123	-56.9625	-54.0105
50	1000	1	50	5	1	0	5	2	Inf	3.68031e+187	0	0	5.33859e-44	2.36136e-41	5.04036e-44	63.3137	-43.2726	-40.6268
50	2000	0.5	50	5	1	0	5	2	Inf	1.17196e+217	0	0	-1.09031e-57	-9.76026e-55	-5.43355e-58	100.143	-56.9625	-54.0105
50	2000	1	50	5	1	0	5	2	Inf	3.68031e+187	0	0	5.33859e-44	2.36136e-41	5.04036e-44	100.922	-43.2726	-40.6268
75	500	0.5	50	5	1	0	5	2	Inf	1.17196e+217	1.6773e+45	3.43231e-280	-1.09031e-57	-9.76026e-55	-5.43259e-58	98.4267	-56.9625	-54.0105
75	500	1	50	5	1	0	5	2	Inf	3.68031e+187	1.77592e+23	0	5.33859e-44	2.36136e-41	5.04036e-44	97.7204	-43.2726	-40.6268
75	1000	0.5	50	5	1	0	5	2	Inf	1.17196e+217	0	0	-1.09031e-57	-9.76026e-55	-5.43355e-58	121.451	-56.9625	-54.0105
75	1000	1	50	5	1	0	5	2	Inf	3.68031e+187	0	0	5.33859e-44	2.36136e-41	5.04036e-44	121.887	-43.2726	-40.6268
75	2000	0.5	50	5	1	0	5	2	Inf	1.17196e+217	0	0	-1.09031e-57	-9.76026e-55	-5.43355e-58	199.123	-56.9625	-54.0105
75	2000	1	50	5	1	0	5	2	Inf	3.68031e+187	0	0	5.33859e-44	2.36136e-41	5.04036e-44	198.046	-43.2726	-40.6268
25	500	0.5	100	5	1	0	5	2	4.76376e+182	Inf	0	6.44874e-14	1.48883e-37	6.84946e-34	5.21099e-34	97.5376	-36.8272	-33.1643
25	500	1	100	5	1	0	5	2	2.83963e+175	Inf	0	2.0025e-73	4.92488e-58	2.36387e-54	8.24409e-53	99.7865	-57.3076	-53.6264
25	1000	0.5	100	5	1	0	5	2	4.76376e+182	Inf	0	0	-8.35828e-65	-8.02509e-61	-7.02481e-60	139.864	-64.0779	-60.0956
25	1000	1	100	5	1	0	5	2	2.83963e+175	Inf	0	0	4.92488e-58	2.36387e-54	8.24409e-53	140.394	-57.3076	-53.6264
25	2000	0.5	100	5	1	0	5	2	4.76376e+182	Inf	0	0	-8.35828e-65	-8.02509e-61	-7.02481e-60	271.352	-64.0779	-60.0956
25	2000	1	100	5	1	0	5	2	2.83963e+175	Inf	0	0	4.92488e-58	2.36387e-54	8.24409e-53	271.857	-57.3076	-53.6264
50	500	0.5	100	5	1	0	5	2	Inf	Inf	1.38867e-129	6.44874e-14	251.221	4.82465e+06	355689965032897	129.901	2.40006	6.68347
50	500	1	100	5	1	0	5	2	Inf	Inf	4.93355e-144	2.0025e-73	4.96673e-31	4.76872e-27	1.40266e-18	129.703	-30.3039	-26.3216
50	1000	0.5	100	5	1	0	5	2	Inf	Inf	0	0	-8.92309e-123	-1.84772e-119	3.18375e-123	179.176	-122.049	-118.733
50	1000	1	100	5	1	0	5	2	Inf	Inf	0	0	-2.5914e-93	-2.6822e-90	-2.58569e-93	180.04	-92.5865	-89.5715
50	2000	0.5	100	5	1	0	5	2	Inf	Inf	0	0	-8.92309e-123	-1.84772e-119	3.18375e-123	326.595	-122.049	-118.733
50	2000	1	100	5	1	0	5	2	Inf	Inf	0	0	-2.5914e-93	-2.6822e-90	-2.58569e-93	328.237	-92.5865	-89.5715
75	500	0.5	100	5	1	0	5	2	Inf	Inf	1.58417e+67	6.44874e-14	1.52642e+90	4.45882e+94	7.3076e+109	182.027	90.1837	94.6492
75	500	1	100	5	1	0	5	2	Inf	Inf	1.6773e+45	2.0025e-73	1.51197e+60	2.20831e+64	1.44771e+80	180.4	60.1795	64.3441
75	1000	0.5	100	5	1	0	5	2	Inf	Inf	0	0	-8.92309e-123	-1.84772e-119	-4.45888e-123	245.883	-122.049	-118.733
75	1000	1	100	5	1	0	5	2	Inf	Inf	0	0	-2.5914e-93	-2.6822e-90	-2.58569e-93	245.293	-92.5865	-89.5715
75	2000	0.5	100	5	1	0	5	2	Inf	Inf	0	0	-8.92309e-123	-1.84772e-119	-4.45888e-123	432.17	-122.049	-118.733
75	2000	1	100	5	1	0	5	2	Inf	Inf	0	0	-2.5914e-93	-2.6822e-90	-2.58569e-93	429.685	-92.5865	-89.5715
25	500	0.5	200	5	1	0	5	2	7.99211e+189	Inf	8.68600000000000e-321	9.6356e+80	2.5219e+06	2.32043e+10	4.41339e+09	521.288	6.40173	10.3656
25	500	1	200	5	1	0	5	2	4.76376e+182	Inf	0	2.08265e+82	1.41594e+06	6.51414e+09	4.95588e+09	524.135	6.15105	9.81386
25	1000	0.5	200	5	1	0	5	2	7.99211e+189	Inf	0	4.27156e+49	-0.000119354	-1.0982	-0.208874	812.931	-3.92316	0.0406808
25	1000	1	200	5	1	0	5	2	4.76376e+182	Inf	0	3.17465e-70	2.8033e-65	2.69128e-61	2.35044e-60	814.781	-64.5523	-60.57
25	2000	0.5	200	5	1	0	5	2	7.99211e+189	Inf	0	0	-5.00547e-72	-9.61177e-68	-2.10299e-67	1840.61	-71.3006	-67.0172
25	2000	1	200	5	1	0	5	2	4.76376e+182	Inf	0	0	2.8033e-65	2.69128e-61	2.35044e-60	1833.92	-64.5523	-60.57
50	500	0.5	200	5	1	0	5	2	Inf	Inf	3.90876e-115	9.6356e+80	-2.29325e+35	-8.8083e+39	-1.62348e+47	562.126	35.3605	39.9449
50	500	1	200	5	1	0	5	2	Inf	Inf	1.38867e-129	2.08265e+82	-2.06008e+50	-3.95634e+54	-2.91676e+62	563.04	50.3139	54.5973
50	1000	0.5	200	5	1	0	5	2	Inf	Inf	0	4.27156e+49	-0.000243712	-4.68045	-7.04115e+06	862.363	-3.61312	0.670288
50	1000	1	200	5	1	0	5	2	Inf	Inf	0	3.17465e-70	-4.35432e-124	-4.18116e-120	-2.51601e-113	861.189	-123.361	-119.379
50	2000	0.5	200	5	1	0	5	2	Inf	Inf	0	0	4.49331e-150	1.76177e-145	6.35353e-138	1899.86	-149.347	-144.754
50	2000	1	200	5	1	0	5	2	Inf	Inf	0	0	-6.51396e-136	-1.27713e-131	-1.84984e-123	1902.25	-135.186	-130.894
75	500	0.5	200	5	1	0	5	2	Inf	Inf	1.49621e+89	9.6356e+80	-2.3079e+123	-1.34832e+128	-5.5244e+142	626.97	123.363	128.13
75	500	1	200	5	1	0	5	2	Inf	Inf	1.58417e+67	2.08265e+82	1.63473e+138	4.7752e+142	7.82592e+157	626.38	138.213	142.679
75	1000	0.5	200	5	1	0	5	2	Inf	Inf	0	4.27156e+49	-0.000368101	-10.7526	-238100810693999	938.23	-3.43403	1.03151
75	1000	1	200	5	1	0	5	2	Inf	Inf	0	3.17465e-70	-3.67736e-104	-1.07419e-99	-1.7606e-84	948.416	-103.434	-98.9689
75	2000	0.5	200	5	1	0	5	2	Inf	Inf	0	0	6.20185e-229	3.67291e-224	2.97198e-209	2027.13	-228.207	-223.435
75	2000	1	200	5	1	0	5	2	Inf	Inf	0	0	8.49429e-200	1.99512e-196	-3.42247e-187	2026.1	-199.071	-195.7
25	500	0.5	50	5	2	0	5	1	2.83963e+175	1.11341e+152	0	0	1.92119e-62	1.71586e-59	9.47476e-63	27.5026	-61.7164	-58.7655
25	500	1	50	5	2	0	5	1	1.69306e+168	4.34203e+122	0	0	1.46697e-47	6.51985e-45	1.41598e-47	27.6575	-46.8336	-44.1858
25	1000	0.5	50	5	2	0	5	1	2.83963e+175	1.11341e+152	0	0	1.92119e-62	1.71586e-59	9.47476e-63	33.9091	-61.7164	-58.7655
25	1000	1	50	5	2	0	5	1	1.69306e+168	4.34203e+122	0	0	1.46697e-47	6.51985e-45	1.41598e-47	34.1399	-46.8336	-44.1858
25	2000	0.5	50	5	2	0	5	1	2.83963e+175	1.11341e+152	0	0	1.92119e-62	1.71586e-59	9.47476e-63	55.0661	-61.7164	-58.7655
25	2000	1	50	5	2	0	5	1	1.69306e+168	4.34203e+122	0	0	1.46697e-47	6.51985e-45	1.41598e-47	53.897	-46.8336	-44.1858
50	500	0.5	50	5	2	0	5	1	Inf	1.11341e+152	4.93355e-144	0	1.92119e-62	1.71586e-59	9.47477e-63	52.3811	-61.7164	-58.7655
50	500	1	50	5	2	0	5	1	Inf	4.34203e+122	1.75275e-158	0	1.46697e-47	6.51985e-45	1.41598e-47	53.289	-46.8336	-44.1858
50	1000	0.5	50	5	2	0	5	1	Inf	1.11341e+152	0	0	1.92119e-62	1.71586e-59	9.47477e-63	63.6205	-61.7164	-58.7655
50	1000	1	50	5	2	0	5	1	Inf	4.34203e+122	0	0	1.46697e-47	6.51985e-45	1.41598e-47	65.1956	-46.8336	-44.1858
50	2000	0.5	50	5	2	0	5	1	Inf	1.11341e+152	0	0	1.92119e-62	1.71586e-59	9.47477e-63	101.062	-61.7164	-58.7655
50	2000	1	50	5	2	0	5	1	Inf	4.34203e+122	0	0	1.46697e-47	6.51985e-45	1.41598e-47	102.903	-46.8336	-44.1858
75	500	0.5	50	5	2	0	5	1	Inf	1.11341e+152	1.6773e+45	0	1.92119e-62	1.71586e-59	9.47477e-63	98.5932	-61.7164	-58.7655
75	500	1	50	5	2	0	5	1	Inf	4.34203e+122	1.77592e+23	0	1.46697e-47	6.51985e-45	1.41598e-47	97.139	-46.8336	-44.1858
75	1000	0.5	50	5	2	0	5	1	Inf	1.11341e+152	0	0	1.92119e-62	1.71586e-59	9.47477e-63	121.737	-61.7164	-58.7655
75	1000	1	50	5	2	0	5	1	Inf	4.34203e+122	0	0	1.46697e-47	6.51985e-45	1.41598e-47	123.482	-46.8336	-44.1858
75	2000	0.5	50	5	2	0	5	1	Inf	1.11341e+152	0	0	1.92119e-62	1.71586e-59	9.47477e-63	195.411	-61.7164	-58.7655
75	2000	1	50	5	2	0	5	1	Inf	4.34203e+122	0	0	1.46697e-47	6.51985e-45	1.41598e-47	196.674	-46.8336	-44.1858
25	500	0.5	100	5	2	0	5	1	4.76376e+182	1.41255e+306	0	5.84273e-176	-3.37061e-81	-3.23617e-77	-2.83142e-76	101.26	-80.4723	-76.49
25	500	1	100	5	2	0	5	1	2.83963e+175	5.33433e+246	0	9.19255e-236	-3.52264e-74	-1.69104e-70	-5.9154e-69	100.692	-73.4531	-69.7718
25	1000	0.5	100	5	2	0	5	1	4.76376e+182	1.41255e+306	0	0	-3.37061e-81	-3.23617e-77	-2.83142e-76	143.517	-80.4723	-76.49
25	1000	1	100	5	2	0	5	1	2.83963e+175	5.33433e+246	0	0	-3.52264e-74	-1.69104e-70	-5.9154e-69	142.105	-73.4531	-69.7718
25	2000	0.5	100	5	2	0	5	1	4.76376e+182	1.41255e+306	0	0	-3.37061e-81	-3.23617e-77	-2.83142e-76	272.332	-80.4723	-76.49
25	2000	1	100	5	2	0	5	1	2.83963e+175	5.33433e+246	0	0	-3.52264e-74	-1.69104e-70	-5.9154e-69	276.272	-73.4531	-69.7718
50	500	0.5	100	5	2	0	5	1	Inf	1.41255e+306	1.38867e-129	5.84273e-176	1.69803e-124	3.51383e-121	8.45563e-125	131.71	-123.77	-120.454
50	500	1	100	5	2	0	5	1	Inf	5.33433e+246	4.93355e-144	9.19255e-236	9.28614e-95	9.56506e-92	9.03418e-95	131.781	-94.0322	-91.0193
50	1000	0.5	100	5	2	0	5	1	Inf	1.41255e+306	0	0	1.69803e-124	3.51383e-121	8.45563e-125	179.291	-123.77	-120.454
50	1000	1	100	5	2	0	5	1	Inf	5.33433e+246	0	0	9.28614e-95	9.56506e-92	9.03418e-95	177.982	-94.0322	-91.0193
50	2000	0.5	100	5	2	0	5	1	Inf	1.41255e+306	0	0	1.69803e-124	3.51383e-121	8.45563e-125	326.581	-123.77	-120.454
50	2000	1	100	5	2	0	5	1	Inf	5.33433e+246	0	0	9.28614e-95	9.56506e-92	9.03418e-95	327.061	-94.0322	-91.0193
75	500	0.5	100	5	2	0	5	1	Inf	1.41255e+306	1.58417e+67	5.84273e-176	1.51331e-73	4.42052e-69	7.24473e-54	181.733	-72.8201	-68.3545
75	500	1	100	5	2	0	5	1	Inf	5.33433e+246	1.6773e+45	9.19255e-236	9.28614e-95	9.56506e-92	-4.13119e-83	184.98	-94.0322	-91.0193
75	1000	0.5	100	5	2	0	5	1	Inf	1.41255e+306	0	0	1.69803e-124	3.51383e-121	8.45563e-125	246.808	-123.77	-120.454
75	1000	1	100	5	2	0	5	1	Inf	5.33433e+246	0	0	9.28614e-95	9.56506e-92	9.03418e-95	247.675	-94.0322	-91.0193
75	2000	0.5	100	5	2	0	5	1	Inf	1.41255e+306	0	0	1.69803e-124	3.51383e-121	8.45563e-125	430.097	-123.77	-120.454
75	2000	1	100	5	2	0	5	1	Inf	5.33433e+246	0	0	9.28614e-95	9.56506e-92	9.03418e-95	426.55	-94.0322	-91.0193
25	500	0.5	200	5	2	0	5	1	7.99211e+189	Inf	8.68600000000000e-321	5.62022e+71	14969.9	1.37741e+08	2.61979e+07	528.499	4.17522	8.13906
25	500	1	200	5	2	0	5	1	4.76376e+182	Inf	0	1.73203e+42	1.3815e-12	6.35573e-09	4.83537e-09	523.604	-11.8596	-8.19683
25	1000	0.5	200	5	2	0	5	1	7.99211e+189	Inf	0	0	-2.00653e-88	-3.85301e-84	-8.42819e-84	811.863	-87.6976	-83.4142
25	1000	1	200	5	2	0	5	1	4.76376e+182	Inf	0	0	-2.08485e-81	-2.00168e-77	-1.751e-76	814.119	-80.6809	-76.6986
25	2000	0.5	200	5	2	0	5	1	7.99211e+189	Inf	0	0	-2.00653e-88	-3.85301e-84	-8.42819e-84	1825.17	-87.6976	-83.4142
25	2000	1	200	5	2	0	5	1	4.76376e+182	Inf	0	0	-2.08485e-81	-2.00168e-77	-1.751e-76	1817.95	-80.6809	-76.6986
50	500	0.5	200	5	2	0	5	1	Inf	Inf	3.90876e-115	5.62022e+71	30567.4	5.87043e+08	883132310904648	567.224	4.48526	8.76867
50	500	1	200	5	2	0	5	1	Inf	Inf	1.38867e-129	1.73203e+42	2.82093e-12	2.70877e-08	0.163	569.273	-11.5496	-7.56723
50	1000	0.5	200	5	2	0	5	1	Inf	Inf	0	0	4.89183e-193	1.91808e-188	6.92757e-181	867.737	-192.311	-187.717
50	1000	1	200	5	2	0	5	1	Inf	Inf	0	0	4.8398e-178	9.48839e-174	1.37074e-165	868.663	-177.315	-173.023
50	2000	0.5	200	5	2	0	5	1	Inf	Inf	0	0	4.89183e-193	1.91808e-188	6.92757e-181	1973.94	-192.311	-187.717
50	2000	1	200	5	2	0	5	1	Inf	Inf	0	0	4.8398e-178	9.48839e-174	1.37074e-165	1938.81	-177.315	-173.023
75	500	0.5	200	5	2	0	5	1	Inf	Inf	1.49621e+89	5.62022e+71	1.56378e+29	9.13588e+33	3.74271e+48	651.124	29.1942	33.9608
75	500	1	200	5	2	0	5	1	Inf	Inf	1.58417e+67	1.73203e+42	1.93948e+21	5.66539e+25	9.28442e+40	690.723	21.2877	25.7532
75	1000	0.5	200	5	2	0	5	1	Inf	Inf	0	0	9.75651e-250	4.61253e-246	5.05465e-250	1046.38	-249.011	-245.336
75	1000	1	200	5	2	0	5	1	Inf	Inf	0	0	1.16928e-190	2.78228e-187	1.25422e-190	995.614	-189.932	-186.556
75	2000	0.5	200	5	2	0	5	1	Inf	Inf	0	0	9.75651e-250	4.61253e-246	5.05465e-250	2110.11	-249.011	-245.336
75	2000	1	200	5	2	0	5	1	Inf	Inf	0	0	1.16928e-190	2.78228e-187	1.25422e-190	2188.75	-189.932	-186.556
25	500	0.5	50	5	2	0	5	2	2.83963e+175	1.11341e+152	0	0	-1.38733e-57	-6.65954e-54	-2.33297e-52	28.808	-56.8578	-53.1766
25	500	1	50	5	2	0	5	2	1.69306e+168	4.34203e+122	0	0	6.12748e-47	2.73776e-44	3.06068e-45	28.6717	-46.2127	-43.5626
25	1000	0.5	50	5	2	0	5	2	2.83963e+175	1.11341e+152	0	0	-1.38733e-57	-6.65954e-54	-2.33297e-52	34.8223	-56.8578	-53.1766
25	1000	1	50	5	2	0	5	2	1.69306e+168	4.34203e+122	0	0	6.12748e-47	2.73776e-44	3.06068e-45	35.638	-46.2127	-43.5626
25	2000	0.5	50	5	2	0	5	2	2.83963e+175	1.11341e+152	0	0	-1.38733e-57	-6.65954e-54	-2.33297e-52	56.5936	-56.8578	-53.1766
25	2000	1	50	5	2	0	5	2	1.69306e+168	4.34203e+122	0	0	6.12748e-47	2.73776e-44	3.06068e-45	56.4808	-46.2127	-43.5626
50	500	0.5	50	5	2	0	5	2	Inf	1.11341e+152	4.93355e-144	0	-1.92809e-61	-1.7237e-58	-9.55042e-62	56.088	-60.7149	-57.7635
50	500	1	50	5	2	0	5	2	Inf	4.34203e+122	1.75275e-158	0	6.12658e-47	2.7356e-44	6.03679e-47	54.5979	-46.2128	-43.5629
50	1000	0.5	50	5	2	0	5	2	Inf	1.11341e+152	0	0	-1.92809e-61	-1.7237e-58	-9.55042e-62	68.1498	-60.7149	-57.7635
50	1000	1	50	5	2	0	5	2	Inf	4.34203e+122	0	0	6.12658e-47	2.7356e-44	6.03679e-47	67.1704	-46.2128	-43.5629
50	2000	0.5	50	5	2	0	5	2	Inf	1.11341e+152	0	0	-1.92809e-61	-1.7237e-58	-9.55042e-62	105.305	-60.7149	-57.7635
50	2000	1	50	5	2	0	5	2	Inf	4.34203e+122	0	0	6.12658e-47	2.7356e-44	6.03679e-47	104.508	-46.2128	-43.5629
75	500	0.5	50	5	2	0	5	2	Inf	1.11341e+152	1.6773e+45	0	-1.92809e-61	-1.7237e-58	-9.55042e-62	102.063	-60.7149	-57.7635
75	500	1	50	5	2	0	5	2	Inf	4.34203e+122	1.77592e+23	0	6.12658e-47	2.7356e-44	6.03679e-47	103.249	-46.2128	-43.5629
75	1000	0.5	50	5	2	0	5	2	Inf	1.11341e+152	0	0	-1.92809e-61	-1.7237e-58	-9.55042e-62	127.182	-60.7149	-57.7635
75	1000	1	50	5	2	0	5	2	Inf	4.34203e+122	0	0	6.12658e-47	2.7356e-44	6.03679e-47	131.74	-46.2128	-43.5629
75	2000	0.5	50	5	2	0	5	2	Inf	1.11341e+152	0	0	-1.92809e-61	-1.7237e-58	-9.55042e-62	203.588	-60.7149	-57.7635
75	2000	1	50	5	2	0	5	2	Inf	4.34203e+122	0	0	6.12658e-47	2.7356e-44	6.03679e-47	204.512	-46.2128	-43.5629
25	500	0.5	100	5	2	0	5	2	4.76376e+182	1.41255e+306	0	5.84273e-176	-8.35828e-65	-8.02509e-61	-7.02481e-60	107.27	-64.0779	-60.0956
25	500	1	100	5	2	0	5	2	2.83963e+175	5.33433e+246	0	9.19255e-236	4.92488e-58	2.36387e-54	8.24409e-53	103.851	-57.3076	-53.6264
25	1000	0.5	100	5	2	0	5	2	4.76376e+182	1.41255e+306	0	0	-8.35828e-65	-8.02509e-61	-7.02481e-60	148.99	-64.0779	-60.0956
25	1000	1	100	5	2	0	5	2	2.83963e+175	5.33433e+246	0	0	4.92488e-58	2.36387e-54	8.24409e-53	150.429	-57.3076	-53.6264
25	2000	0.5	100	5	2	0	5	2	4.76376e+182	1.41255e+306	0	0	-8.35828e-65	-8.02509e-61	-7.02481e-60	286.36	-64.0779	-60.0956
25	2000	1	100	5	2	0	5	2	2.83963e+175	5.33433e+246	0	0	4.92488e-58	2.36387e-54	8.24409e-53	285.846	-57.3076	-53.6264
50	500	0.5	100	5	2	0	5	2	Inf	1.41255e+306	1.38867e-129	5.84273e-176	1.32895e-122	2.74797e-119	1.42344e-122	136.035	-121.876	-118.561
50	500	1	100	5	2	0	5	2	Inf	5.33433e+246	4.93355e-144	9.19255e-236	-3.2287e-93	-3.32618e-90	-3.14354e-93	138.644	-92.491	-89.4781
50	1000	0.5	100	5	2	0	5	2	Inf	1.41255e+306	0	0	1.32895e-122	2.74797e-119	1.42344e-122	189.671	-121.876	-118.561
50	1000	1	100	5	2	0	5	2	Inf	5.33433e+246	0	0	-3.2287e-93	-3.32618e-90	-3.14354e-93	185.641	-92.491	-89.4781
50	2000	0.5	100	5	2	0	5	2	Inf	1.41255e+306	0	0	1.32895e-122	2.74797e-119	1.42344e-122	340.762	-121.876	-118.561
50	2000	1	100	5	2	0	5	2	Inf	5.33433e+246	0	0	-3.2287e-93	-3.32618e-90	-3.14354e-93	339.188	-92.491	-89.4781
75	500	0.5	100	5	2	0	5	2	Inf	1.41255e+306	1.58417e+67	5.84273e-176	6.73328e-73	1.96686e-68	3.2236e-53	190.146	-72.1718	-67.7062
75	500	1	100	5	2	0	5	2	Inf	5.33433e+246	1.6773e+45	9.19255e-236	-3.2287e-93	-3.32618e-90	1.1439e-81	193.054	-92.491	-89.4781
75	1000	0.5	100	5	2	0	5	2	Inf	1.41255e+306	0	0	1.32895e-122	2.74797e-119	6.59175e-123	258.844	-121.876	-118.561
75	1000	1	100	5	2	0	5	2	Inf	5.33433e+246	0	0	-3.2287e-93	-3.32618e-90	-3.14354e-93	255.794	-92.491	-89.4781
75	2000	0.5	100	5	2	0	5	2	Inf	1.41255e+306	0	0	1.32895e-122	2.74797e-119	6.59175e-123	446.364	-121.876	-118.561
75	2000	1	100	5	2	0	5	2	Inf	5.33433e+246	0	0	-3.2287e-93	-3.32618e-90	-3.14354e-93	444.251	-92.491	-89.4781
25	500	0.5	200	5	2	0	5	2	7.99211e+189	Inf	8.68600000000000e-321	5.62022e+71	-698532	-6.4273e+09	-1.22245e+09	545.165	5.84419	9.80803
25	500	1	200	5	2	0	5	2	4.76376e+182	Inf	0	1.73203e+42	1.90321e-11	8.75588e-08	6.66137e-08	546.748	-10.7205	-7.0577
25	1000	0.5	200	5	2	0	5	2	7.99211e+189	Inf	0	0	-5.00547e-72	-9.61177e-68	-2.10299e-67	850.218	-71.3006	-67.0172
25	1000	1	200	5	2	0	5	2	4.76376e+182	Inf	0	0	2.8033e-65	2.69128e-61	2.35044e-60	848.142	-64.5523	-60.57
25	2000	0.5	200	5	2	0	5	2	7.99211e+189	Inf	0	0	-5.00547e-72	-9.61177e-68	-2.10299e-67	1856.6	-71.3006	-67.0172
25	2000	1	200	5	2	0	5	2	4.76376e+182	Inf	0	0	2.8033e-65	2.69128e-61	2.35044e-60	1837.48	-64.5523	-60.57
50	500	0.5	200	5	2	0	5	2	Inf	Inf	3.90876e-115	5.62022e+71	-1.42635e+06	-2.73927e+10	-4.12089e+16	570.106	6.15423	10.4376
50	500	1	200	5	2	0	5	2	Inf	Inf	1.38867e-129	1.73203e+42	3.88621e-11	3.7317e-07	2.24555	573.651	-10.4105	-6.42809
50	1000	0.5	200	5	2	0	5	2	Inf	Inf	0	0	4.49331e-150	1.76177e-145	6.35353e-138	868.954	-149.347	-144.754
50	1000	1	200	5	2	0	5	2	Inf	Inf	0	0	-6.51396e-136	-1.27713e-131	-1.84984e-123	870.45	-135.186	-130.894
50	2000	0.5	200	5	2	0	5	2	Inf	Inf	0	0	4.49331e-150	1.76177e-145	6.35353e-138	1904.55	-149.347	-144.754
50	2000	1	200	5	2	0	5	2	Inf	Inf	0	0	-6.51396e-136	-1.27713e-131	-1.84984e-123	1904.62	-135.186	-130.894
75	500	0.5	200	5	2	0	5	2	Inf	Inf	1.49621e+89	5.62022e+71	-3.38883e+31	-1.97982e+36	-8.11201e+50	640.285	31.5301	36.2966
75	500	1	200	5	2	0	5	2	Inf	Inf	1.58417e+67	1.73203e+42	3.84846e+23	1.12417e+28	1.84246e+43	635.739	23.5853	28.0508
75	1000	0.5	200	5	2	0	5	2	Inf	Inf	0	0	6.20185e-229	3.67291e-224	2.97198e-209	943.732	-228.207	-223.435
75	1000	1	200	5	2	0	5	2	Inf	Inf	0	0	-2.74695e-187	-6.41743e-184	-6.08112e-187	945.47	-186.561	-183.193
75	2000	0.5	200	5	2	0	5	2	Inf	Inf	0	0	6.20185e-229	3.67291e-224	2.97198e-209	2021.53	-228.207	-223.435
75	2000	1	200	5	2	0	5	2	Inf	Inf	0	0	-2.74695e-187	-6.41743e-184	-6.08112e-187	2022.93	-186.561	-183.193
25	500	0.5	50	5	1	1	5	1	2.83963e+175	3.3671e+213	0	4.52836e-283	-5.66898e-74	-2.72143e-70	-9.52329e-69	31.9629	-73.2465	-69.5652
25	500	1	50	5	1	1	5	1	1.69306e+168	4.23469e+184	0	8.67197290747600e-312	-5.993e-67	-1.43843e-63	-2.01162e-61	31.8919	-66.2224	-62.8421
25	1000	0.5	50	5	1	1	5	1	2.83963e+175	3.3671e+213	0	0	-5.66898e-74	-2.72143e-70	-9.52329e-69	41.9204	-73.2465	-69.5652
25	1000	1	50	5	1	1	5	1	1.69306e+168	4.23469e+184	0	0	-5.993e-67	-1.43843e-63	-2.01162e-61	42.5467	-66.2224	-62.8421
25	2000	0.5	50	5	1	1	5	1	2.83963e+175	3.3671e+213	0	0	-5.66898e-74	-2.72143e-70	-9.52329e-69	82.1468	-73.2465	-69.5652
25	2000	1	50	5	1	1	5	1	1.69306e+168	4.23469e+184	0	0	-5.993e-67	-1.43843e-63	-2.01162e-61	80.8064	-66.2224	-62.8421
50	500	0.5	50	5	1	1	5	1	Inf	3.3671e+213	4.93355e-144	4.52836e-283	-2.52349e-95	-2.26092e-92	-1.26243e-95	58.0576	-94.598	-91.6457
50	500	1	50	5	1	1	5	1	Inf	4.23469e+184	1.75275e-158	8.67197290747600e-312	-2.72865e-80	-1.2222e-77	-2.72844e-80	58.1502	-79.5641	-76.9129
50	1000	0.5	50	5	1	1	5	1	Inf	3.3671e+213	0	0	-2.52349e-95	-2.26092e-92	-1.26243e-95	77.5516	-94.598	-91.6457
50	1000	1	50	5	1	1	5	1	Inf	4.23469e+184	0	0	-2.72865e-80	-1.2222e-77	-2.72844e-80	77.8876	-79.5641	-76.9129
50	2000	0.5	50	5	1	1	5	1	Inf	3.3671e+213	0	0	-2.52349e-95	-2.26092e-92	-1.26243e-95	140.34	-94.598	-91.6457
50	2000	1	50	5	1	1	5	1	Inf	4.23469e+184	0	0	-2.72865e-80	-1.2222e-77	-2.72844e-80	144.031	-79.5641	-76.9129
75	500	0.5	50	5	1	1	5	1	Inf	3.3671e+213	1.6773e+45	4.52836e-283	-2.52349e-95	-2.26092e-92	-1.26478e-95	105.451	-94.598	-91.6457
75	500	1	50	5	1	1	5	1	Inf	4.23469e+184	1.77592e+23	8.67197290747600e-312	-2.72865e-80	-1.2222e-77	-2.72844e-80	107.128	-79.5641	-76.9129
75	1000	0.5	50	5	1	1	5	1	Inf	3.3671e+213	0	0	-2.52349e-95	-2.26092e-92	-1.26243e-95	139.922	-94.598	-91.6457
75	1000	1	50	5	1	1	5	1	Inf	4.23469e+184	0	0	-2.72865e-80	-1.2222e-77	-2.72844e-80	142.131	-79.5641	-76.9129
75	2000	0.5	50	5	1	1	5	1	Inf	3.3671e+213	0	0	-2.52349e-95	-2.26092e-92	-1.26243e-95	251.548	-94.598	-91.6457
75	2000	1	50	5	1	1	5	1	Inf	4.23469e+184	0	0	-2.72865e-80	-1.2222e-77	-2.72844e-80	253.749	-79.5641	-76.9129
25	500	0.5	100	5	1	1	5	1	4.76376e+182	Inf	0	8.46803e-17	-6.4434e-42	-2.9668e-38	-2.25711e-38	114.765	-41.1909	-37.5277
25	500	1	100	5	1	1	5	1	2.83963e+175	Inf	0	2.61801e-76	-3.52264e-74	-1.69104e-70	-5.9154e-69	115.322	-73.4531	-69.7718
25	1000	0.5	100	5	1	1	5	1	4.76376e+182	Inf	0	0	-3.37061e-81	-3.23617e-77	-2.83142e-76	171.515	-80.4723	-76.49
25	1000	1	100	5	1	1	5	1	2.83963e+175	Inf	0	0	-3.52264e-74	-1.69104e-70	-5.9154e-69	170.747	-73.4531	-69.7718
25	2000	0.5	100	5	1	1	5	1	4.76376e+182	Inf	0	0	-3.37061e-81	-3.23617e-77	-2.83142e-76	361.7	-80.4723	-76.49
25	2000	1	100	5	1	1	5	1	2.83963e+175	Inf	0	0	-3.52264e-74	-1.69104e-70	-5.9154e-69	365.33	-73.4531	-69.7718
50	500	0.5	100	5	1	1	5	1	Inf	Inf	1.38867e-129	8.46803e-17	-1.31625e-41	-1.26443e-37	-7.60871e-31	147.137	-40.8807	-36.8981
50	500	1	100	5	1	1	5	1	Inf	Inf	4.93355e-144	2.61801e-76	1.71747e-100	8.24941e-97	1.98563e-89	150.867	-99.7651	-96.0836
50	1000	0.5	100	5	1	1	5	1	Inf	Inf	0	0	2.74167e-178	5.37504e-174	7.76596e-166	215.873	-177.562	-173.27
50	1000	1	100	5	1	1	5	1	Inf	Inf	0	0	2.71604e-163	2.66239e-159	1.53859e-150	217.89	-162.566	-158.575
50	2000	0.5	100	5	1	1	5	1	Inf	Inf	0	0	2.74167e-178	5.37504e-174	7.76596e-166	443.225	-177.562	-173.27
50	2000	1	100	5	1	1	5	1	Inf	Inf	0	0	2.71604e-163	2.66239e-159	1.53859e-150	454.381	-162.566	-158.575
75	500	0.5	100	5	1	1	5	1	Inf	Inf	1.58417e+67	8.46803e-17	1.30885e+08	3.82329e+12	6.2665e+27	206.293	8.11689	12.5824
75	500	1	100	5	1	1	5	1	Inf	Inf	1.6773e+45	2.61801e-76	-3.80907e-21	-5.56332e-17	-0.36471	209.441	-20.4192	-16.2547
75	1000	0.5	100	5	1	1	5	1	Inf	Inf	0	0	2.7037e-206	5.59933e-203	1.35197e-206	291.346	-205.568	-202.252
75	1000	1	100	5	1	1	5	1	Inf	Inf	0	0	3.28777e-176	3.40426e-173	3.28705e-176	290.027	-175.483	-172.468
75	2000	0.5	100	5	1	1	5	1	Inf	Inf	0	0	2.7037e-206	5.59933e-203	1.35197e-206	578.339	-205.568	-202.252
75	2000	1	100	5	1	1	5	1	Inf	Inf	0	0	3.28777e-176	3.40426e-173	3.28705e-176	586.794	-175.483	-172.468
25	500	0.5	200	5	1	1	5	1	7.99211e+189	Inf	8.68600000000000e-321	7.23805e+81	-645252	-5.93876e+09	-1.12953e+09	594.428	5.80973	9.7737
25	500	1	200	5	1	1	5	1	4.76376e+182	Inf	0	3.42771e+82	-626715	-2.88434e+09	-2.19438e+09	593.773	5.79707	9.46005
25	1000	0.5	200	5	1	1	5	1	7.99211e+189	Inf	0	8.74945e+46	-2.67585e-08	-0.000246316	-4.68486e-05	966.123	-7.57254	-3.60851
25	1000	1	200	5	1	1	5	1	4.76376e+182	Inf	0	3.24931e-73	-2.08485e-81	-2.00168e-77	-1.751e-76	972.33	-80.6809	-76.6986
25	2000	0.5	200	5	1	1	5	1	7.99211e+189	Inf	0	0	-2.00653e-88	-3.85301e-84	-8.42819e-84	2276.44	-87.6976	-83.4142
25	2000	1	200	5	1	1	5	1	4.76376e+182	Inf	0	0	-2.08485e-81	-2.00168e-77	-1.751e-76	2301.96	-80.6809	-76.6986
50	500	0.5	200	5	1	1	5	1	Inf	Inf	3.90876e-115	7.23805e+81	-1.31775e+06	-2.53106e+10	-3.80766e+16	639.189	6.11983	10.4033
50	500	1	200	5	1	1	5	1	Inf	Inf	1.38867e-129	3.42771e+82	-1.27995e+06	-1.22929e+10	-7.39725e+16	644.801	6.10719	10.0897
50	1000	0.5	200	5	1	1	5	1	Inf	Inf	0	8.74945e+46	-5.4651e-08	-0.00104978	-1579.27	1031.04	-7.2624	-2.9789
50	1000	1	200	5	1	1	5	1	Inf	Inf	0	3.24931e-73	-8.90411e-129	-8.55131e-125	-5.14575e-118	1044.82	-128.05	-124.068
50	2000	0.5	200	5	1	1	5	1	Inf	Inf	0	0	4.89183e-193	1.91808e-188	6.92757e-181	2401.49	-192.311	-187.717
50	2000	1	200	5	1	1	5	1	Inf	Inf	0	0	4.8398e-178	9.48839e-174	1.37074e-165	2427.12	-177.315	-173.023
75	500	0.5	200	5	1	1	5	1	Inf	Inf	1.49621e+89	7.23805e+81	-9.49906e+29	-5.54953e+34	-2.27373e+49	713.188	29.9777	34.7443
75	500	1	200	5	1	1	5	1	Inf	Inf	1.58417e+67	3.42771e+82	-8.00217e+29	-2.33751e+34	-3.83098e+49	716.897	29.9032	34.3688
75	1000	0.5	200	5	1	1	5	1	Inf	Inf	0	8.74945e+46	-8.25504e-08	-0.00241172	-5.3404e+10	1123.5	-7.08328	-2.61767
75	1000	1	200	5	1	1	5	1	Inf	Inf	0	3.24931e-73	-1.34494e-128	-1.96453e-124	-1.74007e-110	1138.91	-127.871	-123.707
75	2000	0.5	200	5	1	1	5	1	Inf	Inf	0	0	9.65512e-303	5.71798e-298	4.62315e-283	2587.91	-299.996	-297.242
75	2000	1	200	5	1	1	5	1	Inf	Inf	0	0	1.12986e-280	3.34564e-276	1.08193e-260	2604.19	-279.947	-275.476
25	500	0.5	50	5	1	1	5	2	2.83963e+175	3.3671e+213	0	4.52836e-283	-2.47626e-57	-7.63432e-54	-2.33297e-52	31.7203	-56.6062	-53.1172
25	500	1	50	5	1	1	5	2	1.69306e+168	4.23469e+184	0	8.67197290747600e-312	5.20362e-44	2.30037e-41	5.20003e-44	31.6122	-43.2837	-40.6382
25	1000	0.5	50	5	1	1	5	2	2.83963e+175	3.3671e+213	0	0	-2.47626e-57	-7.63432e-54	-2.33297e-52	41.7916	-56.6062	-53.1172
25	1000	1	50	5	1	1	5	2	1.69306e+168	4.23469e+184	0	0	5.20362e-44	2.30037e-41	5.20003e-44	42.5385	-43.2837	-40.6382
25	2000	0.5	50	5	1	1	5	2	2.83963e+175	3.3671e+213	0	0	-2.47626e-57	-7.63432e-54	-2.33297e-52	79.5553	-56.6062	-53.1172
25	2000	1	50	5	1	1	5	2	1.69306e+168	4.23469e+184	0	0	5.20362e-44	2.30037e-41	5.20003e-44	81.4821	-43.2837	-40.6382
50	500	0.5	50	5	1	1	5	2	Inf	3.3671e+213	4.93355e-144	4.52836e-283	-1.08912e-57	-9.74952e-55	-5.42737e-58	57.569	-56.9629	-54.011
50	500	1	50	5	1	1	5	2	Inf	4.23469e+184	1.75275e-158	8.67197290747600e-312	5.20362e-44	2.30036e-41	4.9e-44	59.7105	-43.2837	-40.6382
50	1000	0.5	50	5	1	1	5	2	Inf	3.3671e+213	0	0	-1.08912e-57	-9.74952e-55	-5.42737e-58	77.3018	-56.9629	-54.011
50	1000	1	50	5	1	1	5	2	Inf	4.23469e+184	0	0	5.20362e-44	2.30036e-41	4.9e-44	78.2289	-43.2837	-40.6382
50	2000	0.5	50	5	1	1	5	2	Inf	3.3671e+213	0	0	-1.08912e-57	-9.74952e-55	-5.42737e-58	140.362	-56.9629	-54.011
50	2000	1	50	5	1	1	5	2	Inf	4.23469e+184	0	0	5.20362e-44	2.30036e-41	4.9e-44	146.74	-43.2837	-40.6382
75	500	0.5	50	5	1	1	5	2	Inf	3.3671e+213	1.6773e+45	4.52836e-283	-1.08912e-57	-9.74952e-55	-5.42651e-58	106.937	-56.9629	-54.011
75	500	1	50	5	1	1	5	2	Inf	4.23469e+184	1.77592e+23	8.67197290747600e-312	5.20362e-44	2.30036e-41	4.9e-44	105.515	-43.2837	-40.6382
75	1000	0.5	50	5	1	1	5	2	Inf	3.3671e+213	0	0	-1.08912e-57	-9.74952e-55	-5.42737e-58	140.644	-56.9629	-54.011
75	1000	1	50	5	1	1	5	2	Inf	4.23469e+184	0	0	5.20362e-44	2.30036e-41	4.9e-44	139.038	-43.2837	-40.6382
75	2000	0.5	50	5	1	1	5	2	Inf	3.3671e+213	0	0	-1.08912e-57	-9.74952e-55	-5.42737e-58	249.964	-56.9629	-54.011
75	2000	1	50	5	1	1	5	2	Inf	4.23469e+184	0	0	5.20362e-44	2.30036e-41	4.9e-44	252.918	-43.2837	-40.6382
25	500	0.5	100	5	1	1	5	2	4.76376e+182	Inf	0	8.46803e-17	-1.01391e-40	-4.66841e-37	-3.55167e-37	112.682	-39.994	-36.3308
25	500	1	100	5	1	1	5	2	2.83963e+175	Inf	0	2.61801e-76	4.92488e-58	2.36387e-54	8.24409e-53	115.35	-57.3076	-53.6264
25	1000	0.5	100	5	1	1	5	2	4.76376e+182	Inf	0	0	-8.35828e-65	-8.02509e-61	-7.02481e-60	168.683	-64.0779	-60.0956
25	1000	1	100	5	1	1	5	2	2.83963e+175	Inf	0	0	4.92488e-58	2.36387e-54	8.24409e-53	170.532	-57.3076	-53.6264
25	2000	0.5	100	5	1	1	5	2	4.76376e+182	Inf	0	0	-8.35828e-65	-8.02509e-61	-7.02481e-60	357.206	-64.0779	-60.0956
25	2000	1	100	5	1	1	5	2	2.83963e+175	Inf	0	0	4.92488e-58	2.36387e-54	8.24409e-53	362.385	-57.3076	-53.6264
50	500	0.5	100	5	1	1	5	2	Inf	Inf	1.38867e-129	8.46803e-17	481.428	9.24572e+06	681620879253394	148.56	2.68253	6.96594
50	500	1	100	5	1	1	5	2	Inf	Inf	4.93355e-144	2.61801e-76	9.76242e-29	9.37427e-25	2.76438e-16	150.101	-28.0104	-24.0281
50	1000	0.5	100	5	1	1	5	2	Inf	Inf	0	0	-8.92191e-123	-1.84747e-119	3.18435e-123	215.535	-122.05	-118.733
50	1000	1	100	5	1	1	5	2	Inf	Inf	0	0	-2.59022e-93	-2.68097e-90	-2.58449e-93	214.978	-92.5867	-89.5717
50	2000	0.5	100	5	1	1	5	2	Inf	Inf	0	0	-8.92191e-123	-1.84747e-119	3.18435e-123	444.236	-122.05	-118.733
50	2000	1	100	5	1	1	5	2	Inf	Inf	0	0	-2.59022e-93	-2.68097e-90	-2.58449e-93	457.063	-92.5867	-89.5717
75	500	0.5	100	5	1	1	5	2	Inf	Inf	1.58417e+67	8.46803e-17	1.53834e+90	4.49364e+94	7.36488e+109	204.175	90.1871	94.6526
75	500	1	100	5	1	1	5	2	Inf	Inf	1.6773e+45	2.61801e-76	-1.60951e+60	-2.35077e+64	-1.54109e+80	208.4	60.2067	64.3712
75	1000	0.5	100	5	1	1	5	2	Inf	Inf	0	0	-8.92191e-123	-1.84747e-119	-4.45828e-123	291.288	-122.05	-118.733
75	1000	1	100	5	1	1	5	2	Inf	Inf	0	0	-2.59022e-93	-2.68097e-90	-2.58449e-93	289.793	-92.5867	-89.5717
75	2000	0.5	100	5	1	1	5	2	Inf	Inf	0	0	-8.92191e-123	-1.84747e-119	-4.45828e-123	578.899	-122.05	-118.733
75	2000	1	100	5	1	1	5	2	Inf	Inf	0	0	-2.59022e-93	-2.68097e-90	-2.58449e-93	590.475	-92.5867	-89.5717
25	500	0.5	200	5	1	1	5	2	7.99211e+189	Inf	8.68600000000000e-321	7.23805e+81	-7.79309e+06	-7.17368e+10	-1.36441e+10	591.325	6.89171	10.8557
25	500	1	200	5	1	1	5	2	4.76376e+182	Inf	0	3.42771e+82	-472076	-2.17445e+09	-1.6543e+09	595.738	5.67401	9.33735
25	1000	0.5	200	5	1	1	5	2	7.99211e+189	Inf	0	8.74945e+46	2.25649e-07	0.00207714	0.000395067	963.237	-6.64657	-2.68253
25	1000	1	200	5	1	1	5	2	4.76376e+182	Inf	0	3.24931e-73	2.8033e-65	2.69128e-61	2.35044e-60	976.489	-64.5523	-60.57
25	2000	0.5	200	5	1	1	5	2	7.99211e+189	Inf	0	0	-5.00547e-72	-9.61177e-68	-2.10299e-67	2289.01	-71.3006	-67.0172
25	2000	1	200	5	1	1	5	2	4.76376e+182	Inf	0	0	2.8033e-65	2.69128e-61	2.35044e-60	2296.09	-64.5523	-60.57
50	500	0.5	200	5	1	1	5	2	Inf	Inf	3.90876e-115	7.23805e+81	9.53117e+35	3.66088e+40	6.74733e+47	645.964	35.9791	40.5636
50	500	1	200	5	1	1	5	2	Inf	Inf	1.38867e-129	3.42771e+82	3.26552e+51	6.27137e+55	4.62348e+63	646.776	51.514	55.7974
50	1000	0.5	200	5	1	1	5	2	Inf	Inf	0	8.74945e+46	4.60861e-07	0.00885265	13317.7	1031.6	-6.33643	-2.05293
50	1000	1	200	5	1	1	5	2	Inf	Inf	0	3.24931e-73	8.88644e-127	8.53482e-123	5.13583e-116	1042.15	-126.051	-122.069
50	2000	0.5	200	5	1	1	5	2	Inf	Inf	0	0	4.49331e-150	1.76177e-145	6.35353e-138	2518	-149.347	-144.754
50	2000	1	200	5	1	1	5	2	Inf	Inf	0	0	-6.51396e-136	-1.27713e-131	-1.84984e-123	2653.64	-135.186	-130.894
75	500	0.5	200	5	1	1	5	2	Inf	Inf	1.49621e+89	7.23805e+81	8.27486e+123	4.83433e+128	1.98077e+143	766.728	123.918	128.684
75	500	1	200	5	1	1	5	2	Inf	Inf	1.58417e+67	3.42771e+82	4.1456e+139	1.21097e+144	1.98469e+159	770.951	139.618	144.083
75	1000	0.5	200	5	1	1	5	2	Inf	Inf	0	8.74945e+46	6.96132e-07	0.0203376	4.50347e+11	1208.14	-6.15731	-1.6917
75	1000	1	200	5	1	1	5	2	Inf	Inf	0	3.24931e-73	-1.9071e-104	-5.57085e-100	-9.13239e-85	1237.33	-103.72	-99.2541
75	2000	0.5	200	5	1	1	5	2	Inf	Inf	0	0	6.20185e-229	3.67291e-224	2.97198e-209	2829.24	-228.207	-223.435
75	2000	1	200	5	1	1	5	2	Inf	Inf	0	0	8.49111e-200	1.99437e-196	-3.42247e-187	2855.57	-199.071	-195.7
25	500	0.5	50	5	2	1	5	1	2.83963e+175	4.56783e+150	0	0	2.25201e-62	2.01439e-59	1.11821e-62	40.6986	-61.6474	-58.6959
25	500	1	50	5	2	1	5	1	1.69306e+168	7.1454e+121	0	0	1.69623e-47	7.54863e-45	1.64683e-47	39.6648	-46.7705	-44.1221
25	1000	0.5	50	5	2	1	5	1	2.83963e+175	4.56783e+150	0	0	2.25201e-62	2.01439e-59	1.11821e-62	47.488	-61.6474	-58.6959
25	1000	1	50	5	2	1	5	1	1.69306e+168	7.1454e+121	0	0	1.69623e-47	7.54863e-45	1.64683e-47	48.2798	-46.7705	-44.1221
25	2000	0.5	50	5	2	1	5	1	2.83963e+175	4.56783e+150	0	0	2.25201e-62	2.01439e-59	1.11821e-62	71.031	-61.6474	-58.6959
25	2000	1	50	5	2	1	5	1	1.69306e+168	7.1454e+121	0	0	1.69623e-47	7.54863e-45	1.64683e-47	74.1452	-46.7705	-44.1221
50	500	0.5	50	5	2	1	5	1	Inf	4.56783e+150	4.93355e-144	0	2.25201e-62	2.01439e-59	1.11821e-62	74.1617	-61.6474	-58.6959
50	500	1	50	5	2	1	5	1	Inf	7.1454e+121	1.75275e-158	0	1.69623e-47	7.54863e-45	1.64683e-47	74.1612	-46.7705	-44.1221
50	1000	0.5	50	5	2	1	5	1	Inf	4.56783e+150	0	0	2.25201e-62	2.01439e-59	1.11821e-62	87.1529	-61.6474	-58.6959
50	1000	1	50	5	2	1	5	1	Inf	7.1454e+121	0	0	1.69623e-47	7.54863e-45	1.64683e-47	85.7774	-46.7705	-44.1221
50	2000	0.5	50	5	2	1	5	1	Inf	4.56783e+150	0	0	2.25201e-62	2.01439e-59	1.11821e-62	126.809	-61.6474	-58.6959
50	2000	1	50	5	2	1	5	1	Inf	7.1454e+121	0	0	1.69623e-47	7.54863e-45	1.64683e-47	128.854	-46.7705	-44.1221
75	500	0.5	50	5	2	1	5	1	Inf	4.56783e+150	1.6773e+45	0	2.25201e-62	2.01439e-59	1.11821e-62	120.663	-61.6474	-58.6959
75	500	1	50	5	2	1	5	1	Inf	7.1454e+121	1.77592e+23	0	1.69623e-47	7.54863e-45	1.64683e-47	125.403	-46.7705	-44.1221
75	1000	0.5	50	5	2	1	5	1	Inf	4.56783e+150	0	0	2.25201e-62	2.01439e-59	1.11821e-62	149.689	-61.6474	-58.6959
75	1000	1	50	5	2	1	5	1	Inf	7.1454e+121	0	0	1.69623e-47	7.54863e-45	1.64683e-47	151.481	-46.7705	-44.1221
75	2000	0.5	50	5	2	1	5	1	Inf	4.56783e+150	0	0	2.25201e-62	2.01439e-59	1.11821e-62	235.176	-61.6474	-58.6959
75	2000	1	50	5	2	1	5	1	Inf	7.1454e+121	0	0	1.69623e-47	7.54863e-45	1.64683e-47	234.815	-46.7705	-44.1221
25	500	0.5	100	5	2	1	5	1	4.76376e+182	8.66678e+304	0	3.19258e-176	-3.37061e-81	-3.23617e-77	-2.83142e-76	144.092	-80.4723	-76.49
25	500	1	100	5	2	1	5	1	2.83963e+175	1.31313e+246	0	4.29489e-235	-3.52264e-74	-1.69104e-70	-5.9154e-69	141.697	-73.4531	-69.7718
25	1000	0.5	100	5	2	1	5	1	4.76376e+182	8.66678e+304	0	0	-3.37061e-81	-3.23617e-77	-2.83142e-76	190.729	-80.4723	-76.49
25	1000	1	100	5	2	1	5	1	2.83963e+175	1.31313e+246	0	0	-3.52264e-74	-1.69104e-70	-5.9154e-69	188.756	-73.4531	-69.7718
25	2000	0.5	100	5	2	1	5	1	4.76376e+182	8.66678e+304	0	0	-3.37061e-81	-3.23617e-77	-2.83142e-76	341.874	-80.4723	-76.49
25	2000	1	100	5	2	1	5	1	2.83963e+175	1.31313e+246	0	0	-3.52264e-74	-1.69104e-70	-5.9154e-69	343.244	-73.4531	-69.7718
50	500	0.5	100	5	2	1	5	1	Inf	8.66678e+304	1.38867e-129	3.19258e-176	1.38732e-124	2.86881e-121	6.88304e-125	184.417	-123.858	-120.542
50	500	1	100	5	2	1	5	1	Inf	1.31313e+246	4.93355e-144	4.29489e-235	7.67955e-95	7.90475e-92	7.44468e-95	188.281	-94.1147	-91.1021
50	1000	0.5	100	5	2	1	5	1	Inf	8.66678e+304	0	0	1.38732e-124	2.86881e-121	6.88304e-125	237.671	-123.858	-120.542
50	1000	1	100	5	2	1	5	1	Inf	1.31313e+246	0	0	7.67955e-95	7.90475e-92	7.44468e-95	244.106	-94.1147	-91.1021
50	2000	0.5	100	5	2	1	5	1	Inf	8.66678e+304	0	0	1.38732e-124	2.86881e-121	6.88304e-125	409.925	-123.858	-120.542
50	2000	1	100	5	2	1	5	1	Inf	1.31313e+246	0	0	7.67955e-95	7.90475e-92	7.44468e-95	412	-94.1147	-91.1021
75	500	0.5	100	5	2	1	5	1	Inf	8.66678e+304	1.58417e+67	3.19258e-176	8.59242e-73	2.50993e-68	4.1136e-53	244.762	-72.0659	-67.6003
75	500	1	100	5	2	1	5	1	Inf	1.31313e+246	1.6773e+45	4.29489e-235	7.67955e-95	7.90475e-92	-4.71616e-83	247.469	-94.1147	-91.1021
75	1000	0.5	100	5	2	1	5	1	Inf	8.66678e+304	0	0	1.38732e-124	2.86881e-121	6.88304e-125	320.076	-123.858	-120.542
75	1000	1	100	5	2	1	5	1	Inf	1.31313e+246	0	0	7.67955e-95	7.90475e-92	7.44468e-95	316.176	-94.1147	-91.1021
75	2000	0.5	100	5	2	1	5	1	Inf	8.66678e+304	0	0	1.38732e-124	2.86881e-121	6.88304e-125	527.455	-123.858	-120.542
75	2000	1	100	5	2	1	5	1	Inf	1.31313e+246	0	0	7.67955e-95	7.90475e-92	7.44468e-95	544.854	-94.1147	-91.1021
25	500	0.5	200	5	2	1	5	1	7.99211e+189	Inf	8.68600000000000e-321	4.87992e+72	-21484.9	-1.97826e+08	-3.76259e+07	740.964	4.33213	8.29628
25	500	1	200	5	2	1	5	1	4.76376e+182	Inf	0	1.18554e+43	2.48495e-14	1.15345e-10	8.77535e-11	738.697	-13.6047	-9.938
25	1000	0.5	200	5	2	1	5	1	7.99211e+189	Inf	0	0	-2.00653e-88	-3.85301e-84	-8.42819e-84	1066.01	-87.6976	-83.4142
25	1000	1	200	5	2	1	5	1	4.76376e+182	Inf	0	0	-2.08485e-81	-2.00168e-77	-1.751e-76	1069.14	-80.6809	-76.6986
25	2000	0.5	200	5	2	1	5	1	7.99211e+189	Inf	0	0	-2.00653e-88	-3.85301e-84	-8.42819e-84	2186.69	-87.6976	-83.4142
25	2000	1	200	5	2	1	5	1	4.76376e+182	Inf	0	0	-2.08485e-81	-2.00168e-77	-1.751e-76	2177.41	-80.6809	-76.6986
50	500	0.5	200	5	2	1	5	1	Inf	Inf	3.90876e-115	4.87992e+72	-43886.4	-8.43121e+08	-1268369292444650	773.541	4.64233	8.92589
50	500	1	200	5	2	1	5	1	Inf	Inf	1.38867e-129	1.18554e+43	5.09726e-14	4.91595e-10	0.00295817	777.787	-13.2927	-9.30839
50	1000	0.5	200	5	2	1	5	1	Inf	Inf	0	0	4.89183e-193	1.91808e-188	6.92757e-181	1095.82	-192.311	-187.717
50	1000	1	200	5	2	1	5	1	Inf	Inf	0	0	4.8398e-178	9.48839e-174	1.37074e-165	1112.81	-177.315	-173.023
50	2000	0.5	200	5	2	1	5	1	Inf	Inf	0	0	4.89183e-193	1.91808e-188	6.92757e-181	2273.71	-192.311	-187.717
50	2000	1	200	5	2	1	5	1	Inf	Inf	0	0	4.8398e-178	9.48839e-174	1.37074e-165	2272.79	-177.315	-173.023
75	500	0.5	200	5	2	1	5	1	Inf	Inf	1.49621e+89	4.87992e+72	1.25584e+29	7.33684e+33	3.00617e+48	862.766	29.0989	33.8655
75	500	1	200	5	2	1	5	1	Inf	Inf	1.58417e+67	1.18554e+43	-9.767e+21	-2.85303e+26	-4.67593e+41	865.101	21.9898	26.4553
75	1000	0.5	200	5	2	1	5	1	Inf	Inf	0	0	-3.3893e-249	-1.59028e-245	-1.68115e-249	1207.08	-248.47	-244.799
75	1000	1	200	5	2	1	5	1	Inf	Inf	0	0	-1.16524e-189	-2.72273e-186	-1.12898e-189	1221.86	-188.934	-185.565
75	2000	0.5	200	5	2	1	5	1	Inf	Inf	0	0	-3.3893e-249	-1.59028e-245	-1.68115e-249	2429.13	-248.47	-244.799
75	2000	1	200	5	2	1	5	1	Inf	Inf	0	0	-1.16524e-189	-2.72273e-186	-1.12898e-189	2427.68	-188.934	-185.565
25	500	0.5	50	5	2	1	5	2	2.83963e+175	4.56783e+150	0	0	-1.38734e-57	-6.65955e-54	-2.33297e-52	39.7064	-56.8578	-53.1766
25	500	1	50	5	2	1	5	2	1.69306e+168	7.1454e+121	0	0	4.3819e-47	1.95467e-44	3.04313e-45	39.3117	-46.3583	-43.7089
25	1000	0.5	50	5	2	1	5	2	2.83963e+175	4.56783e+150	0	0	-1.38734e-57	-6.65955e-54	-2.33297e-52	49.9832	-56.8578	-53.1766
25	1000	1	50	5	2	1	5	2	1.69306e+168	7.1454e+121	0	0	4.3819e-47	1.95467e-44	3.04313e-45	49.1554	-46.3583	-43.7089
25	2000	0.5	50	5	2	1	5	2	2.83963e+175	4.56783e+150	0	0	-1.38734e-57	-6.65955e-54	-2.33297e-52	74.0271	-56.8578	-53.1766
25	2000	1	50	5	2	1	5	2	1.69306e+168	7.1454e+121	0	0	4.3819e-47	1.95467e-44	3.04313e-45	74.3665	-46.3583	-43.7089
50	500	0.5	50	5	2	1	5	2	Inf	4.56783e+150	4.93355e-144	0	-2.00832e-61	-1.79581e-58	-9.95711e-62	76.3151	-60.6972	-57.7457
50	500	1	50	5	2	1	5	2	Inf	7.1454e+121	1.75275e-158	0	4.381e-47	1.95251e-44	4.28138e-47	71.4333	-46.3584	-43.7094
50	1000	0.5	50	5	2	1	5	2	Inf	4.56783e+150	0	0	-2.00832e-61	-1.79581e-58	-9.95711e-62	86.7763	-60.6972	-57.7457
50	1000	1	50	5	2	1	5	2	Inf	7.1454e+121	0	0	4.381e-47	1.95251e-44	4.28138e-47	85.4768	-46.3584	-43.7094
50	2000	0.5	50	5	2	1	5	2	Inf	4.56783e+150	0	0	-2.00832e-61	-1.79581e-58	-9.95711e-62	128.217	-60.6972	-57.7457
50	2000	1	50	5	2	1	5	2	Inf	7.1454e+121	0	0	4.381e-47	1.95251e-44	4.28138e-47	125.611	-46.3584	-43.7094
75	500	0.5	50	5	2	1	5	2	Inf	4.56783e+150	1.6773e+45	0	-2.00832e-61	-1.79581e-58	-9.95711e-62	122.421	-60.6972	-57.7457
75	500	1	50	5	2	1	5	2	Inf	7.1454e+121	1.77592e+23	0	4.381e-47	1.95251e-44	4.28138e-47	121.955	-46.3584	-43.7094
75	1000	0.5	50	5	2	1	5	2	Inf	4.56783e+150	0	0	-2.00832e-61	-1.79581e-58	-9.95711e-62	152.855	-60.6972	-57.7457
75	1000	1	50	5	2	1	5	2	Inf	7.1454e+121	0	0	4.381e-47	1.95251e-44	4.28138e-47	153.072	-46.3584	-43.7094
75	2000	0.5	50	5	2	1	5	2	Inf	4.56783e+150	0	0	-2.00832e-61	-1.79581e-58	-9.95711e-62	237.486	-60.6972	-57.7457
75	2000	1	50	5	2	1	5	2	Inf	7.1454e+121	0	0	4.381e-47	1.95251e-44	4.28138e-47	235.103	-46.3584	-43.7094
25	500	0.5	100	5	2	1	5	2	4.76376e+182	8.66678e+304	0	3.19258e-176	-8.35828e-65	-8.02509e-61	-7.02481e-60	141.432	-64.0779	-60.0956
25	500	1	100	5	2	1	5	2	2.83963e+175	1.31313e+246	0	4.29489e-235	4.92488e-58	2.36387e-54	8.24409e-53	146.133	-57.3076	-53.6264
25	1000	0.5	100	5	2	1	5	2	4.76376e+182	8.66678e+304	0	0	-8.35828e-65	-8.02509e-61	-7.02481e-60	191.206	-64.0779	-60.0956
25	1000	1	100	5	2	1	5	2	2.83963e+175	1.31313e+246	0	0	4.92488e-58	2.36387e-54	8.24409e-53	195.558	-57.3076	-53.6264
25	2000	0.5	100	5	2	1	5	2	4.76376e+182	8.66678e+304	0	0	-8.35828e-65	-8.02509e-61	-7.02481e-60	345.861	-64.0779	-60.0956
25	2000	1	100	5	2	1	5	2	2.83963e+175	1.31313e+246	0	0	4.92488e-58	2.36387e-54	8.24409e-53	342.207	-57.3076	-53.6264
50	500	0.5	100	5	2	1	5	2	Inf	8.66678e+304	1.38867e-129	3.19258e-176	1.32479e-122	2.73929e-119	1.42127e-122	185.987	-121.878	-118.562
50	500	1	100	5	2	1	5	2	Inf	1.31313e+246	4.93355e-144	4.29489e-235	-2.67809e-93	-2.75728e-90	-2.5994e-93	184.724	-92.5722	-89.5595
50	1000	0.5	100	5	2	1	5	2	Inf	8.66678e+304	0	0	1.32479e-122	2.73929e-119	1.42127e-122	244.235	-121.878	-118.562
50	1000	1	100	5	2	1	5	2	Inf	1.31313e+246	0	0	-2.67809e-93	-2.75728e-90	-2.5994e-93	242.538	-92.5722	-89.5595
50	2000	0.5	100	5	2	1	5	2	Inf	8.66678e+304	0	0	1.32479e-122	2.73929e-119	1.42127e-122	419.826	-121.878	-118.562
50	2000	1	100	5	2	1	5	2	Inf	1.31313e+246	0	0	-2.67809e-93	-2.75728e-90	-2.5994e-93	415.751	-92.5722	-89.5595
75	500	0.5	100	5	2	1	5	2	Inf	8.66678e+304	1.58417e+67	3.19258e-176	1.00883e-70	2.9469e-66	4.82974e-51	250.589	-69.9962	-65.5306
75	500	1	100	5	2	1	5	2	Inf	1.31313e+246	1.6773e+45	4.29489e-235	-2.67809e-93	-2.75728e-90	-1.44064e-83	255.441	-92.5722	-89.5595
75	1000	0.5	100	5	2	1	5	2	Inf	8.66678e+304	0	0	1.32479e-122	2.73929e-119	6.5701e-123	318.88	-121.878	-118.562
75	1000	1	100	5	2	1	5	2	Inf	1.31313e+246	0	0	-2.67809e-93	-2.75728e-90	-2.5994e-93	326.059	-92.5722	-89.5595
75	2000	0.5	100	5	2	1	5	2	Inf	8.66678e+304	0	0	1.32479e-122	2.73929e-119	6.5701e-123	535.679	-121.878	-118.562
75	2000	1	100	5	2	1	5	2	Inf	1.31313e+246	0	0	-2.67809e-93	-2.75728e-90	-2.5994e-93	535.935	-92.5722	-89.5595
25	500	0.5	200	5	2	1	5	2	7.99211e+189	Inf	8.68600000000000e-321	4.87992e+72	113505	1.04324e+09	1.98421e+08	717.188	5.05501	9.01838
25	500	1	200	5	2	1	5	2	4.76376e+182	Inf	0	1.18554e+43	-3.06428e-12	-1.41127e-08	-1.07367e-08	713.58	-11.5137	-7.85039
25	1000	0.5	200	5	2	1	5	2	7.99211e+189	Inf	0	0	-5.00547e-72	-9.61177e-68	-2.10299e-67	1045.68	-71.3006	-67.0172
25	1000	1	200	5	2	1	5	2	4.76376e+182	Inf	0	0	2.8033e-65	2.69128e-61	2.35044e-60	1028.24	-64.5523	-60.57
25	2000	0.5	200	5	2	1	5	2	7.99211e+189	Inf	0	0	-5.00547e-72	-9.61177e-68	-2.10299e-67	2164.87	-71.3006	-67.0172
25	2000	1	200	5	2	1	5	2	4.76376e+182	Inf	0	0	2.8033e-65	2.69128e-61	2.35044e-60	2161.47	-64.5523	-60.57
50	500	0.5	200	5	2	1	5	2	Inf	Inf	3.90876e-115	4.87992e+72	231639	4.44622e+09	6688774582189850	774.955	5.36481	9.64799
50	500	1	200	5	2	1	5	2	Inf	Inf	1.38867e-129	1.18554e+43	-6.26046e-12	-6.01472e-08	-0.361936	776.933	-11.2034	-7.22078
50	1000	0.5	200	5	2	1	5	2	Inf	Inf	0	0	4.49331e-150	1.76177e-145	6.35353e-138	1130.5	-149.347	-144.754
50	1000	1	200	5	2	1	5	2	Inf	Inf	0	0	-6.51396e-136	-1.27713e-131	-1.84984e-123	1119.42	-135.186	-130.894
50	2000	0.5	200	5	2	1	5	2	Inf	Inf	0	0	4.49331e-150	1.76177e-145	6.35353e-138	2266.16	-149.347	-144.754
50	2000	1	200	5	2	1	5	2	Inf	Inf	0	0	-6.51396e-136	-1.27713e-131	-1.84984e-123	2254.49	-135.186	-130.894
75	500	0.5	200	5	2	1	5	2	Inf	Inf	1.49621e+89	4.87992e+72	-6.60867e+32	-3.86091e+37	-1.58194e+52	865.539	32.8201	37.5867
75	500	1	200	5	2	1	5	2	Inf	Inf	1.58417e+67	1.18554e+43	-3.5529e+24	-1.03784e+29	-1.70095e+44	858.831	24.5506	29.0161
75	1000	0.5	200	5	2	1	5	2	Inf	Inf	0	0	6.20185e-229	3.67291e-224	2.97198e-209	1210.26	-228.207	-223.435
75	1000	1	200	5	2	1	5	2	Inf	Inf	0	0	-3.165e-187	-7.39583e-184	-6.48997e-187	1217.72	-186.5	-183.131
75	2000	0.5	200	5	2	1	5	2	Inf	Inf	0	0	6.20185e-229	3.67291e-224	2.97198e-209	2428.1	-228.207	-223.435
75	2000	1	200	5	2	1	5	2	Inf	Inf	0	0	-3.165e-187	-7.39583e-184	-6.48997e-187	2436.13	-186.5	-183.131
25	500	0.5	50	5	1	2	5	1	2.83963e+175	5.76213e+218	0	8.54613e-278	-5.66898e-74	-2.72143e-70	-9.52329e-69	44.7195	-73.2465	-69.5652
25	500	1	50	5	1	2	5	1	1.69306e+168	1.82789e+189	0	1.13557e-307	-5.993e-67	-1.43843e-63	-2.01162e-61	44.4937	-66.2224	-62.8421
25	1000	0.5	50	5	1	2	5	1	2.83963e+175	5.76213e+218	0	0	-5.66898e-74	-2.72143e-70	-9.52329e-69	54.9938	-73.2465	-69.5652
25	1000	1	50	5	1	2	5	1	1.69306e+168	1.82789e+189	0	0	-5.993e-67	-1.43843e-63	-2.01162e-61	57.3038	-66.2224	-62.8421
25	2000	0.5	50	5	1	2	5	1	2.83963e+175	5.76213e+218	0	0	-5.66898e-74	-2.72143e-70	-9.52329e-69	99.1769	-73.2465	-69.5652
25	2000	1	50	5	1	2	5	1	1.69306e+168	1.82789e+189	0	0	-5.993e-67	-1.43843e-63	-2.01162e-61	104.356	-66.2224	-62.8421
50	500	0.5	50	5	1	2	5	1	Inf	5.76213e+218	4.93355e-144	8.54613e-278	-6.50945e-96	-5.83491e-93	-3.26342e-96	79.5527	-95.1865	-92.234
50	500	1	50	5	1	2	5	1	Inf	1.82789e+189	1.75275e-158	1.13557e-307	-6.97878e-81	-3.1273e-78	-6.99222e-81	76.8925	-80.1562	-77.5048
50	1000	0.5	50	5	1	2	5	1	Inf	5.76213e+218	0	0	-6.50945e-96	-5.83491e-93	-3.26342e-96	98.5779	-95.1865	-92.234
50	1000	1	50	5	1	2	5	1	Inf	1.82789e+189	0	0	-6.97878e-81	-3.1273e-78	-6.99222e-81	97.9332	-80.1562	-77.5048
50	2000	0.5	50	5	1	2	5	1	Inf	5.76213e+218	0	0	-6.50945e-96	-5.83491e-93	-3.26342e-96	170.126	-95.1865	-92.234
50	2000	1	50	5	1	2	5	1	Inf	1.82789e+189	0	0	-6.97878e-81	-3.1273e-78	-6.99222e-81	172.024	-80.1562	-77.5048
75	500	0.5	50	5	1	2	5	1	Inf	5.76213e+218	1.6773e+45	8.54613e-278	-6.50945e-96	-5.83491e-93	2.846e-97	131.11	-95.1865	-92.234
75	500	1	50	5	1	2	5	1	Inf	1.82789e+189	1.77592e+23	1.13557e-307	-6.97878e-81	-3.1273e-78	-6.99222e-81	128.582	-80.1562	-77.5048
75	1000	0.5	50	5	1	2	5	1	Inf	5.76213e+218	0	0	-6.50945e-96	-5.83491e-93	-3.26342e-96	169.229	-95.1865	-92.234
75	1000	1	50	5	1	2	5	1	Inf	1.82789e+189	0	0	-6.97878e-81	-3.1273e-78	-6.99222e-81	171.043	-80.1562	-77.5048
75	2000	0.5	50	5	1	2	5	1	Inf	5.76213e+218	0	0	-6.50945e-96	-5.83491e-93	-3.26342e-96	297.081	-95.1865	-92.234
75	2000	1	50	5	1	2	5	1	Inf	1.82789e+189	0	0	-6.97878e-81	-3.1273e-78	-6.99222e-81	303.857	-80.1562	-77.5048
25	500	0.5	100	5	1	2	5	1	4.76376e+182	Inf	0	7.96506e-12	-1.71455e-36	-7.88797e-33	-6.00107e-33	155.014	-35.7658	-32.103
25	500	1	100	5	1	2	5	1	2.83963e+175	Inf	0	1.58823e-71	-3.52264e-74	-1.69104e-70	-5.9154e-69	159.901	-73.4531	-69.7718
25	1000	0.5	100	5	1	2	5	1	4.76376e+182	Inf	0	0	-3.37061e-81	-3.23617e-77	-2.83142e-76	221.654	-80.4723	-76.49
25	1000	1	100	5	1	2	5	1	2.83963e+175	Inf	0	0	-3.52264e-74	-1.69104e-70	-5.9154e-69	221.01	-73.4531	-69.7718
25	2000	0.5	100	5	1	2	5	1	4.76376e+182	Inf	0	0	-3.37061e-81	-3.23617e-77	-2.83142e-76	427.053	-80.4723	-76.49
25	2000	1	100	5	1	2	5	1	2.83963e+175	Inf	0	0	-3.52264e-74	-1.69104e-70	-5.9154e-69	429.934	-73.4531	-69.7718
50	500	0.5	100	5	1	2	5	1	Inf	Inf	1.38867e-129	7.96506e-12	-3.50099e-36	-3.3618e-32	-2.02296e-25	205.513	-35.4558	-31.4734
50	500	1	100	5	1	2	5	1	Inf	Inf	4.93355e-144	1.58823e-71	4.43222e-96	2.12799e-92	5.12208e-85	203.465	-95.3534	-91.672
50	1000	0.5	100	5	1	2	5	1	Inf	Inf	0	0	2.74167e-178	5.37504e-174	7.76596e-166	279.447	-177.562	-173.27
50	1000	1	100	5	1	2	5	1	Inf	Inf	0	0	2.71604e-163	2.66239e-159	1.53859e-150	276.603	-162.566	-158.575
50	2000	0.5	100	5	1	2	5	1	Inf	Inf	0	0	2.74167e-178	5.37504e-174	7.76596e-166	532.845	-177.562	-173.27
50	2000	1	100	5	1	2	5	1	Inf	Inf	0	0	2.71604e-163	2.66239e-159	1.53859e-150	534.923	-162.566	-158.575
75	500	0.5	100	5	1	2	5	1	Inf	Inf	1.58417e+67	7.96506e-12	-4.5178e+10	-1319693322025340	-2.16289e+30	266.402	10.6549	15.1205
75	500	1	100	5	1	2	5	1	Inf	Inf	1.6773e+45	1.58823e-71	-1.43601e-19	-2.09737e-15	-13.7496	275.07	-18.8428	-14.6783
75	1000	0.5	100	5	1	2	5	1	Inf	Inf	0	0	-6.3092e-207	-1.30638e-203	-3.15173e-207	360.334	-206.2	-202.884
75	1000	1	100	5	1	2	5	1	Inf	Inf	0	0	-7.73276e-177	-8.00534e-174	-7.72399e-177	371.288	-176.112	-173.097
75	2000	0.5	100	5	1	2	5	1	Inf	Inf	0	0	-6.3092e-207	-1.30638e-203	-3.15173e-207	683.742	-206.2	-202.884
75	2000	1	100	5	1	2	5	1	Inf	Inf	0	0	-7.73276e-177	-8.00534e-174	-7.72399e-177	690.915	-176.112	-173.097
25	500	0.5	200	5	1	2	5	1	7.99211e+189	Inf	8.68600000000000e-321	1.11501e+83	-6.60782e+06	-6.07997e+10	-1.15639e+10	766.448	6.82006	10.7839
25	500	1	200	5	1	2	5	1	4.76376e+182	Inf	0	3.51555e+80	-38712.8	-1.78102e+08	-1.35498e+08	770.237	4.58786	8.25067
25	1000	0.5	200	5	1	2	5	1	7.99211e+189	Inf	0	4.68401e+52	0.0110121	101.324	19.2715	1165.61	-1.95813	2.00571
25	1000	1	200	5	1	2	5	1	4.76376e+182	Inf	0	1.87164e-68	-2.08485e-81	-2.00168e-77	-1.751e-76	1182.35	-80.6809	-76.6986
25	2000	0.5	200	5	1	2	5	1	7.99211e+189	Inf	0	0	-2.00653e-88	-3.85301e-84	-8.42819e-84	2572.94	-87.6976	-83.4142
25	2000	1	200	5	1	2	5	1	4.76376e+182	Inf	0	0	-2.08485e-81	-2.00168e-77	-1.751e-76	2618.78	-80.6809	-76.6986
50	500	0.5	200	5	1	2	5	1	Inf	Inf	3.90876e-115	1.11501e+83	-1.34927e+07	-2.59124e+11	-3.8982e+17	859.18	7.1301	11.4135
50	500	1	200	5	1	2	5	1	Inf	Inf	1.38867e-129	3.51555e+80	-79048.8	-7.5906e+08	-4567639685568960	867.483	4.8979	8.88028
50	1000	0.5	200	5	1	2	5	1	Inf	Inf	0	4.68401e+52	0.0224858	431.836	6.49642e+08	1286.04	-1.64809	2.63532
50	1000	1	200	5	1	2	5	1	Inf	Inf	0	1.87164e-68	2.26451e-123	2.17445e-119	1.30848e-112	1301.17	-122.645	-118.663
50	2000	0.5	200	5	1	2	5	1	Inf	Inf	0	0	4.89183e-193	1.91808e-188	6.92757e-181	2774.66	-192.311	-187.717
50	2000	1	200	5	1	2	5	1	Inf	Inf	0	0	4.8398e-178	9.48839e-174	1.37074e-165	2788.24	-177.315	-173.023
75	500	0.5	200	5	1	2	5	1	Inf	Inf	1.49621e+89	1.11501e+83	2.18995e+32	1.27941e+37	5.24217e+51	922.277	32.3404	37.107
75	500	1	200	5	1	2	5	1	Inf	Inf	1.58417e+67	3.51555e+80	4.0274e+29	1.17644e+34	1.92811e+49	929.288	29.605	34.0706
75	1000	0.5	200	5	1	2	5	1	Inf	Inf	0	4.68401e+52	0.0339624	992.074	2.19681e+16	1359.11	-1.469	2.99654
75	1000	1	200	5	1	2	5	1	Inf	Inf	0	1.87164e-68	3.42029e-123	4.99547e-119	4.4247e-105	1394.54	-122.466	-118.301
75	2000	0.5	200	5	1	2	5	1	Inf	Inf	0	0	9.65512e-303	5.71798e-298	4.62315e-283	2933.29	-299.996	-297.242
75	2000	1	200	5	1	2	5	1	Inf	Inf	0	0	1.12986e-280	3.34564e-276	1.08193e-260	2971.41	-279.947	-275.476
25	500	0.5	50	5	1	2	5	2	2.83963e+175	5.76213e+218	0	8.54613e-278	-2.50071e-57	-7.65622e-54	-2.33297e-52	45.8479	-56.6019	-53.116
25	500	1	50	5	1	2	5	2	1.69306e+168	1.82789e+189	0	1.13557e-307	5.68173e-44	2.51448e-41	5.67776e-44	45.8446	-43.2455	-40.5996
25	1000	0.5	50	5	1	2	5	2	2.83963e+175	5.76213e+218	0	0	-2.50071e-57	-7.65622e-54	-2.33297e-52	56.6698	-56.6019	-53.116
25	1000	1	50	5	1	2	5	2	1.69306e+168	1.82789e+189	0	0	5.68173e-44	2.51448e-41	5.67776e-44	57.9262	-43.2455	-40.5996
25	2000	0.5	50	5	1	2	5	2	2.83963e+175	5.76213e+218	0	0	-2.50071e-57	-7.65622e-54	-2.33297e-52	100.528	-56.6019	-53.116
25	2000	1	50	5	1	2	5	2	1.69306e+168	1.82789e+189	0	0	5.68173e-44	2.51448e-41	5.67776e-44	101.549	-43.2455	-40.5996
50	500	0.5	50	5	1	2	5	2	Inf	5.76213e+218	4.93355e-144	8.54613e-278	-1.11357e-57	-9.96854e-55	-5.54959e-58	79.0814	-56.9533	-54.0014
50	500	1	50	5	1	2	5	2	Inf	1.82789e+189	1.75275e-158	1.13557e-307	5.68173e-44	2.51448e-41	5.37773e-44	78.159	-43.2455	-40.5996
50	1000	0.5	50	5	1	2	5	2	Inf	5.76213e+218	0	0	-1.11357e-57	-9.96854e-55	-5.54959e-58	99.1278	-56.9533	-54.0014
50	1000	1	50	5	1	2	5	2	Inf	1.82789e+189	0	0	5.68173e-44	2.51448e-41	5.37773e-44	100.181	-43.2455	-40.5996
50	2000	0.5	50	5	1	2	5	2	Inf	5.76213e+218	0	0	-1.11357e-57	-9.96854e-55	-5.54959e-58	169.317	-56.9533	-54.0014
50	2000	1	50	5	1	2	5	2	Inf	1.82789e+189	0	0	5.68173e-44	2.51448e-41	5.37773e-44	175.935	-43.2455	-40.5996
75	500	0.5	50	5	1	2	5	2	Inf	5.76213e+218	1.6773e+45	8.54613e-278	-1.11357e-57	-9.96854e-55	-5.55294e-58	132.039	-56.9533	-54.0014
75	500	1	50	5	1	2	5	2	Inf	1.82789e+189	1.77592e+23	1.13557e-307	5.68173e-44	2.51448e-41	5.37773e-44	131.904	-43.2455	-40.5996
75	1000	0.5	50	5	1	2	5	2	Inf	5.76213e+218	0	0	-1.11357e-57	-9.96854e-55	-5.54959e-58	170.033	-56.9533	-54.0014
75	1000	1	50	5	1	2	5	2	Inf	1.82789e+189	0	0	5.68173e-44	2.51448e-41	5.37773e-44	170.864	-43.2455	-40.5996
75	2000	0.5	50	5	1	2	5	2	Inf	5.76213e+218	0	0	-1.11357e-57	-9.96854e-55	-5.54959e-58	299.323	-56.9533	-54.0014
75	2000	1	50	5	1	2	5	2	Inf	1.82789e+189	0	0	5.68173e-44	2.51448e-41	5.37773e-44	300.173	-43.2455	-40.5996
25	500	0.5	100	5	1	2	5	2	4.76376e+182	Inf	0	7.96506e-12	-5.82441e-36	-2.67958e-32	-2.03859e-32	158.411	-35.2347	-31.5719
25	500	1	100	5	1	2	5	2	2.83963e+175	Inf	0	1.58823e-71	4.92488e-58	2.36387e-54	8.24409e-53	160.398	-57.3076	-53.6264
25	1000	0.5	100	5	1	2	5	2	4.76376e+182	Inf	0	0	-8.35828e-65	-8.02509e-61	-7.02481e-60	217.771	-64.0779	-60.0956
25	1000	1	100	5	1	2	5	2	2.83963e+175	Inf	0	0	4.92488e-58	2.36387e-54	8.24409e-53	221.846	-57.3076	-53.6264
25	2000	0.5	100	5	1	2	5	2	4.76376e+182	Inf	0	0	-8.35828e-65	-8.02509e-61	-7.02481e-60	426.389	-64.0779	-60.0956
25	2000	1	100	5	1	2	5	2	2.83963e+175	Inf	0	0	4.92488e-58	2.36387e-54	8.24409e-53	429.627	-57.3076	-53.6264
50	500	0.5	100	5	1	2	5	2	Inf	Inf	1.38867e-129	7.96506e-12	-23023.2	-4.42155e+08	-3.25971e+16	202.049	4.36216	8.64557
50	500	1	100	5	1	2	5	2	Inf	Inf	4.93355e-144	1.58823e-71	-2.61515e-27	-2.51116e-23	-7.4046e-15	202.722	-26.5825	-22.6001
50	1000	0.5	100	5	1	2	5	2	Inf	Inf	0	0	-9.0392e-123	-1.87176e-119	3.12572e-123	279.691	-122.044	-118.728
50	1000	1	100	5	1	2	5	2	Inf	Inf	0	0	-2.62772e-93	-2.71979e-90	-2.62197e-93	273.905	-92.5804	-89.5655
50	2000	0.5	100	5	1	2	5	2	Inf	Inf	0	0	-9.0392e-123	-1.87176e-119	3.12572e-123	526.289	-122.044	-118.728
50	2000	1	100	5	1	2	5	2	Inf	Inf	0	0	-2.62772e-93	-2.71979e-90	-2.62197e-93	537.176	-92.5804	-89.5655
75	500	0.5	100	5	1	2	5	2	Inf	Inf	1.58417e+67	7.96506e-12	1.40489e+92	4.10381e+96	6.7259e+111	267.111	92.1476	96.6132
75	500	1	100	5	1	2	5	2	Inf	Inf	1.6773e+45	1.58823e-71	2.44277e+61	3.56779e+65	2.3392e+81	275.727	61.3879	65.5524
75	1000	0.5	100	5	1	2	5	2	Inf	Inf	0	0	-9.0392e-123	-1.87176e-119	-4.51692e-123	363.122	-122.044	-118.728
75	1000	1	100	5	1	2	5	2	Inf	Inf	0	0	-2.62772e-93	-2.71979e-90	-2.62197e-93	370.683	-92.5804	-89.5655
75	2000	0.5	100	5	1	2	5	2	Inf	Inf	0	0	-9.0392e-123	-1.87176e-119	-4.51692e-123	685.63	-122.044	-118.728
75	2000	1	100	5	1	2	5	2	Inf	Inf	0	0	-2.62772e-93	-2.71979e-90	-2.62197e-93	688.8	-92.5804	-89.5655
25	500	0.5	200	5	1	2	5	2	7.99211e+189	Inf	8.68600000000000e-321	1.11501e+83	3.89428e+07	3.58319e+11	6.81512e+10	766.589	7.59043	11.5543
25	500	1	200	5	1	2	5	2	4.76376e+182	Inf	0	3.51555e+80	218017	1.00302e+09	7.63083e+08	767.319	5.33849	9.00131
25	1000	0.5	200	5	1	2	5	2	7.99211e+189	Inf	0	4.68401e+52	0.061803	568.658	108.157	1158.74	-1.20899	2.75485
25	1000	1	200	5	1	2	5	2	4.76376e+182	Inf	0	1.87164e-68	2.8033e-65	2.69128e-61	2.35044e-60	1176.96	-64.5523	-60.57
25	2000	0.5	200	5	1	2	5	2	7.99211e+189	Inf	0	0	-5.00547e-72	-9.61177e-68	-2.10299e-67	2565.83	-71.3006	-67.0172
25	2000	1	200	5	1	2	5	2	4.76376e+182	Inf	0	0	2.8033e-65	2.69128e-61	2.35044e-60	2635.25	-64.5523	-60.57
50	500	0.5	200	5	1	2	5	2	Inf	Inf	3.90876e-115	1.11501e+83	-1.57532e+38	-6.05073e+42	-1.1152e+50	867.352	38.1974	42.7818
50	500	1	200	5	1	2	5	2	Inf	Inf	1.38867e-129	3.51555e+80	-9.65066e+49	-1.85339e+54	-1.36639e+62	865.952	49.9846	54.268
50	1000	0.5	200	5	1	2	5	2	Inf	Inf	0	4.68401e+52	0.126197	2423.58	3.64598e+09	1295.51	-0.898951	3.38446
50	1000	1	200	5	1	2	5	2	Inf	Inf	0	1.87164e-68	4.74541e-122	4.55674e-118	2.74202e-111	1299.19	-121.324	-117.341
50	2000	0.5	200	5	1	2	5	2	Inf	Inf	0	0	4.49331e-150	1.76177e-145	6.35353e-138	2728.22	-149.347	-144.754
50	2000	1	200	5	1	2	5	2	Inf	Inf	0	0	-6.51396e-136	-1.27713e-131	-1.84984e-123	2726.55	-135.186	-130.894
75	500	0.5	200	5	1	2	5	2	Inf	Inf	1.49621e+89	1.11501e+83	5.16449e+125	3.01719e+130	1.23629e+145	929.267	125.713	130.48
75	500	1	200	5	1	2	5	2	Inf	Inf	1.58417e+67	3.51555e+80	-1.39422e+138	-4.07267e+142	-6.67496e+157	921.543	138.144	142.61
75	1000	0.5	200	5	1	2	5	2	Inf	Inf	0	4.68401e+52	0.190607	5567.8	1.23291e+17	1361.86	-0.719862	3.74568
75	1000	1	200	5	1	2	5	2	Inf	Inf	0	1.87164e-68	-2.2852e-103	-6.67553e-99	-1.09542e-83	1388.41	-102.641	-98.1755
75	2000	0.5	200	5	1	2	5	2	Inf	Inf	0	0	6.20185e-229	3.67291e-224	2.97198e-209	2933.89	-228.207	-223.435
75	2000	1	200	5	1	2	5	2	Inf	Inf	0	0	8.5716e-200	2.01328e-196	-3.42247e-187	2930.12	-199.067	-195.696
25	500	0.5	50	5	2	2	5	1	2.83963e+175	3.21086e+155	0	0	8.52638e-64	7.65911e-61	4.31406e-64	187.035	-63.0692	-60.1158
25	500	1	50	5	2	2	5	1	1.69306e+168	1.24303e+126	0	0	6.02422e-49	2.69295e-46	5.96575e-49	190.296	-48.2201	-45.5698
25	1000	0.5	50	5	2	2	5	1	2.83963e+175	3.21086e+155	0	0	8.52638e-64	7.65911e-61	4.31406e-64	198.591	-63.0692	-60.1158
25	1000	1	50	5	2	2	5	1	1.69306e+168	1.24303e+126	0	0	6.02422e-49	2.69295e-46	5.96575e-49	198.948	-48.2201	-45.5698
25	2000	0.5	50	5	2	2	5	1	2.83963e+175	3.21086e+155	0	0	8.52638e-64	7.65911e-61	4.31406e-64	223.324	-63.0692	-60.1158
25	2000	1	50	5	2	2	5	1	1.69306e+168	1.24303e+126	0	0	6.02422e-49	2.69295e-46	5.96575e-49	225.021	-48.2201	-45.5698
50	500	0.5	50	5	2	2	5	1	Inf	3.21086e+155	4.93355e-144	0	8.52638e-64	7.65911e-61	4.31415e-64	268.24	-63.0692	-60.1158
50	500	1	50	5	2	2	5	1	Inf	1.24303e+126	1.75275e-158	0	6.02422e-49	2.69295e-46	5.96575e-49	268.407	-48.2201	-45.5698
50	1000	0.5	50	5	2	2	5	1	Inf	3.21086e+155	0	0	8.52638e-64	7.65911e-61	4.31415e-64	288.475	-63.0692	-60.1158
50	1000	1	50	5	2	2	5	1	Inf	1.24303e+126	0	0	6.02422e-49	2.69295e-46	5.96575e-49	287.821	-48.2201	-45.5698
50	2000	0.5	50	5	2	2	5	1	Inf	3.21086e+155	0	0	8.52638e-64	7.65911e-61	4.31415e-64	330.866	-63.0692	-60.1158
50	2000	1	50	5	2	2	5	1	Inf	1.24303e+126	0	0	6.02422e-49	2.69295e-46	5.96575e-49	328.823	-48.2201	-45.5698
75	500	0.5	50	5	2	2	5	1	Inf	3.21086e+155	1.6773e+45	0	8.52638e-64	7.65911e-61	4.31415e-64	371.724	-63.0692	-60.1158
75	500	1	50	5	2	2	5	1	Inf	1.24303e+126	1.77592e+23	0	6.02422e-49	2.69295e-46	5.96575e-49	376.831	-48.2201	-45.5698
75	1000	0.5	50	5	2	2	5	1	Inf	3.21086e+155	0	0	8.52638e-64	7.65911e-61	4.31415e-64	402.305	-63.0692	-60.1158
75	1000	1	50	5	2	2	5	1	Inf	1.24303e+126	0	0	6.02422e-49	2.69295e-46	5.96575e-49	399.865	-48.2201	-45.5698
75	2000	0.5	50	5	2	2	5	1	Inf	3.21086e+155	0	0	8.52638e-64	7.65911e-61	4.31415e-64	493.045	-63.0692	-60.1158
75	2000	1	50	5	2	2	5	1	Inf	1.24303e+126	0	0	6.02422e-49	2.69295e-46	5.96575e-49	488.227	-48.2201	-45.5698
25	500	0.5	100	5	2	2	5	1	4.76376e+182	Inf	0	5.40327e-172	-3.37061e-81	-3.23617e-77	-2.83142e-76	638.532	-80.4723	-76.49
25	500	1	100	5	2	2	5	1	2.83963e+175	6.31509e+250	0	9.09197e-232	-3.52264e-74	-1.69104e-70	-5.9154e-69	640.31	-73.4531	-69.7718
25	1000	0.5	100	5	2	2	5	1	4.76376e+182	Inf	0	0	-3.37061e-81	-3.23617e-77	-2.83142e-76	694.447	-80.4723	-76.49
25	1000	1	100	5	2	2	5	1	2.83963e+175	6.31509e+250	0	0	-3.52264e-74	-1.69104e-70	-5.9154e-69	686.092	-73.4531	-69.7718
25	2000	0.5	100	5	2	2	5	1	4.76376e+182	Inf	0	0	-3.37061e-81	-3.23617e-77	-2.83142e-76	841.508	-80.4723	-76.49
25	2000	1	100	5	2	2	5	1	2.83963e+175	6.31509e+250	0	0	-3.52264e-74	-1.69104e-70	-5.9154e-69	849.492	-73.4531	-69.7718
50	500	0.5	100	5	2	2	5	1	Inf	Inf	1.38867e-129	5.40327e-172	-2.95208e-126	-6.09403e-123	-1.4516e-126	785.213	-125.53	-122.215
50	500	1	100	5	2	2	5	1	Inf	6.31509e+250	4.93355e-144	9.09197e-232	-1.79079e-96	-1.84088e-93	-1.72427e-96	793.207	-95.747	-92.735
50	1000	0.5	100	5	2	2	5	1	Inf	Inf	0	0	-2.95208e-126	-6.09403e-123	-1.4516e-126	841.679	-125.53	-122.215
50	1000	1	100	5	2	2	5	1	Inf	6.31509e+250	0	0	-1.79079e-96	-1.84088e-93	-1.72427e-96	834.033	-95.747	-92.735
50	2000	0.5	100	5	2	2	5	1	Inf	Inf	0	0	-2.95208e-126	-6.09403e-123	-1.4516e-126	1017.17	-125.53	-122.215
50	2000	1	100	5	2	2	5	1	Inf	6.31509e+250	0	0	-1.79079e-96	-1.84088e-93	-1.72427e-96	1027.33	-95.747	-92.735
75	500	0.5	100	5	2	2	5	1	Inf	Inf	1.58417e+67	5.40327e-172	2.85704e-71	8.34569e-67	1.36785e-51	947.249	-70.5441	-66.0785
75	500	1	100	5	2	2	5	1	Inf	6.31509e+250	1.6773e+45	9.09197e-232	-1.79084e-96	-1.84163e-93	-4.89821e-81	943.139	-95.7469	-92.7348
75	1000	0.5	100	5	2	2	5	1	Inf	Inf	0	0	-2.95208e-126	-6.09403e-123	-1.4516e-126	1017.3	-125.53	-122.215
75	1000	1	100	5	2	2	5	1	Inf	6.31509e+250	0	0	-1.79079e-96	-1.84088e-93	-1.72427e-96	1013.37	-95.747	-92.735
75	2000	0.5	100	5	2	2	5	1	Inf	Inf	0	0	-2.95208e-126	-6.09403e-123	-1.4516e-126	1241.98	-125.53	-122.215
75	2000	1	100	5	2	2	5	1	Inf	6.31509e+250	0	0	-1.79079e-96	-1.84088e-93	-1.72427e-96	1237.86	-95.747	-92.735
25	500	0.5	200	5	2	2	5	1	7.99211e+189	Inf	8.68600000000000e-321	4.98201e+72	-7964.7	-7.32841e+07	-1.39384e+07	2470.26	3.90117	7.86501
25	500	1	200	5	2	2	5	1	4.76376e+182	Inf	0	2.09166e+47	-2.29471e-09	-1.05577e-05	-8.03219e-06	2473.1	-8.63927	-4.97643
25	1000	0.5	200	5	2	2	5	1	7.99211e+189	Inf	0	0	-2.00653e-88	-3.85301e-84	-8.42819e-84	2925.29	-87.6976	-83.4142
25	1000	1	200	5	2	2	5	1	4.76376e+182	Inf	0	0	-2.08485e-81	-2.00168e-77	-1.751e-76	3068.17	-80.6809	-76.6986
25	2000	0.5	200	5	2	2	5	1	7.99211e+189	Inf	0	0	-2.00653e-88	-3.85301e-84	-8.42819e-84	4378.33	-87.6976	-83.4142
25	2000	1	200	5	2	2	5	1	4.76376e+182	Inf	0	0	-2.08485e-81	-2.00168e-77	-1.751e-76	4238.25	-80.6809	-76.6986
50	500	0.5	200	5	2	2	5	1	Inf	Inf	3.90876e-115	4.98201e+72	-16263.3	-3.12332e+08	-469864288238177	3067.83	4.21121	8.49462
50	500	1	200	5	2	2	5	1	Inf	Inf	1.38867e-129	2.09166e+47	-4.68578e-09	-4.49963e-05	-270.765	3179.12	-8.32922	-4.34682
50	1000	0.5	200	5	2	2	5	1	Inf	Inf	0	0	4.89183e-193	1.91808e-188	6.92757e-181	3717.19	-192.311	-187.717
50	1000	1	200	5	2	2	5	1	Inf	Inf	0	0	4.8398e-178	9.48839e-174	1.37074e-165	3649.42	-177.315	-173.023
50	2000	0.5	200	5	2	2	5	1	Inf	Inf	0	0	4.89183e-193	1.91808e-188	6.92757e-181	4744.47	-192.311	-187.717
50	2000	1	200	5	2	2	5	1	Inf	Inf	0	0	4.8398e-178	9.48839e-174	1.37074e-165	4787.68	-177.315	-173.023
75	500	0.5	200	5	2	2	5	1	Inf	Inf	1.49621e+89	4.98201e+72	-1.53458e+30	-8.96532e+34	-3.67342e+49	3434.02	30.186	34.9526
75	500	1	200	5	2	2	5	1	Inf	Inf	1.58417e+67	2.09166e+47	6.86282e+23	2.00469e+28	3.28557e+43	3487	23.8365	28.302
75	1000	0.5	200	5	2	2	5	1	Inf	Inf	0	0	-2.3918e-250	-1.12238e-246	-1.18723e-250	4027.7	-249.621	-245.95
75	1000	1	200	5	2	2	5	1	Inf	Inf	0	0	-7.65418e-191	-1.78882e-187	-7.4239e-191	4026.82	-190.116	-186.747
75	2000	0.5	200	5	2	2	5	1	Inf	Inf	0	0	-2.3918e-250	-1.12238e-246	-1.18723e-250	5370.18	-249.621	-245.95
75	2000	1	200	5	2	2	5	1	Inf	Inf	0	0	-7.65418e-191	-1.78882e-187	-7.4239e-191	5354.78	-190.116	-186.747
25	500	0.5	50	5	2	2	5	2	2.83963e+175	3.21086e+155	0	0	-1.38711e-57	-6.65934e-54	-2.33297e-52	231.973	-56.8579	-53.1766
25	500	1	50	5	2	2	5	2	1.69306e+168	1.24303e+126	0	0	3.76666e-47	1.68094e-44	3.03716e-45	228.043	-46.424	-43.7744
25	1000	0.5	50	5	2	2	5	2	2.83963e+175	3.21086e+155	0	0	-1.38711e-57	-6.65934e-54	-2.33297e-52	232.798	-56.8579	-53.1766
25	1000	1	50	5	2	2	5	2	1.69306e+168	1.24303e+126	0	0	3.76666e-47	1.68094e-44	3.03716e-45	236.944	-46.424	-43.7744
25	2000	0.5	50	5	2	2	5	2	2.83963e+175	3.21086e+155	0	0	-1.38711e-57	-6.65934e-54	-2.33297e-52	261.959	-56.8579	-53.1766
25	2000	1	50	5	2	2	5	2	1.69306e+168	1.24303e+126	0	0	3.76666e-47	1.68094e-44	3.03716e-45	267.512	-46.424	-43.7744
50	500	0.5	50	5	2	2	5	2	Inf	3.21086e+155	4.93355e-144	0	3.23916e-62	2.89988e-59	1.61462e-62	327.951	-61.4896	-58.5376
50	500	1	50	5	2	2	5	2	Inf	1.24303e+126	1.75275e-158	0	3.76576e-47	1.67878e-44	3.68469e-47	328.176	-46.4241	-43.775
50	1000	0.5	50	5	2	2	5	2	Inf	3.21086e+155	0	0	3.23916e-62	2.89988e-59	1.61462e-62	343.583	-61.4896	-58.5376
50	1000	1	50	5	2	2	5	2	Inf	1.24303e+126	0	0	3.76576e-47	1.67878e-44	3.68469e-47	344.075	-46.4241	-43.775
50	2000	0.5	50	5	2	2	5	2	Inf	3.21086e+155	0	0	3.23916e-62	2.89988e-59	1.61462e-62	390.6	-61.4896	-58.5376
50	2000	1	50	5	2	2	5	2	Inf	1.24303e+126	0	0	3.76576e-47	1.67878e-44	3.68469e-47	387.664	-46.4241	-43.775
75	500	0.5	50	5	2	2	5	2	Inf	3.21086e+155	1.6773e+45	0	3.23916e-62	2.89988e-59	1.61462e-62	453.222	-61.4896	-58.5376
75	500	1	50	5	2	2	5	2	Inf	1.24303e+126	1.77592e+23	0	3.76576e-47	1.67878e-44	3.68469e-47	454.225	-46.4241	-43.775
75	1000	0.5	50	5	2	2	5	2	Inf	3.21086e+155	0	0	3.23916e-62	2.89988e-59	1.61462e-62	484.335	-61.4896	-58.5376
75	1000	1	50	5	2	2	5	2	Inf	1.24303e+126	0	0	3.76576e-47	1.67878e-44	3.68469e-47	485.933	-46.4241	-43.775
75	2000	0.5	50	5	2	2	5	2	Inf	3.21086e+155	0	0	3.23916e-62	2.89988e-59	1.61462e-62	585.005	-61.4896	-58.5376
75	2000	1	50	5	2	2	5	2	Inf	1.24303e+126	0	0	3.76576e-47	1.67878e-44	3.68469e-47	584.001	-46.4241	-43.775
25	500	0.5	100	5	2	2	5	2	4.76376e+182	Inf	0	5.40327e-172	-8.35828e-65	-8.02509e-61	-7.02481e-60	782.262	-64.0779	-60.0956
25	500	1	100	5	2	2	5	2	2.83963e+175	6.31509e+250	0	9.09197e-232	4.92488e-58	2.36387e-54	8.24409e-53	772.727	-57.3076	-53.6264
25	1000	0.5	100	5	2	2	5	2	4.76376e+182	Inf	0	0	-8.35828e-65	-8.02509e-61	-7.02481e-60	839.204	-64.0779	-60.0956
25	1000	1	100	5	2	2	5	2	2.83963e+175	6.31509e+250	0	0	4.92488e-58	2.36387e-54	8.24409e-53	835.627	-57.3076	-53.6264
25	2000	0.5	100	5	2	2	5	2	4.76376e+182	Inf	0	0	-8.35828e-65	-8.02509e-61	-7.02481e-60	1019.36	-64.0779	-60.0956
25	2000	1	100	5	2	2	5	2	2.83963e+175	6.31509e+250	0	0	4.92488e-58	2.36387e-54	8.24409e-53	1023.49	-57.3076	-53.6264
50	500	0.5	100	5	2	2	5	2	Inf	Inf	1.38867e-129	5.40327e-172	-7.21719e-124	-1.49357e-120	7.28316e-123	961.577	-123.142	-119.826
50	500	1	100	5	2	2	5	2	Inf	6.31509e+250	4.93355e-144	9.09197e-232	-8.49838e-94	-8.75481e-91	-8.27355e-94	968.681	-93.0707	-90.0578
50	1000	0.5	100	5	2	2	5	2	Inf	Inf	0	0	-7.21719e-124	-1.49357e-120	7.28316e-123	1027.37	-123.142	-119.826
50	1000	1	100	5	2	2	5	2	Inf	6.31509e+250	0	0	-8.49838e-94	-8.75481e-91	-8.27355e-94	1027.35	-93.0707	-90.0578
50	2000	0.5	100	5	2	2	5	2	Inf	Inf	0	0	-7.21719e-124	-1.49357e-120	7.28316e-123	1292.44	-123.142	-119.826
50	2000	1	100	5	2	2	5	2	Inf	6.31509e+250	0	0	-8.49838e-94	-8.75481e-91	-8.27355e-94	1300.95	-93.0707	-90.0578
75	500	0.5	100	5	2	2	5	2	Inf	Inf	1.58417e+67	5.40327e-172	1.24572e-68	3.63886e-64	5.96371e-49	1241.56	-67.9046	-63.439
75	500	1	100	5	2	2	5	2	Inf	6.31509e+250	1.6773e+45	9.09197e-232	-8.49845e-94	-8.75579e-91	-6.39139e-79	1236.54	-93.0707	-90.0577
75	1000	0.5	100	5	2	2	5	2	Inf	Inf	0	0	-7.21719e-124	-1.49357e-120	-3.59482e-124	1267.32	-123.142	-119.826
75	1000	1	100	5	2	2	5	2	Inf	6.31509e+250	0	0	-8.49838e-94	-8.75481e-91	-8.27355e-94	1287.11	-93.0707	-90.0578
75	2000	0.5	100	5	2	2	5	2	Inf	Inf	0	0	-7.21719e-124	-1.49357e-120	-3.59482e-124	1567.66	-123.142	-119.826
75	2000	1	100	5	2	2	5	2	Inf	6.31509e+250	0	0	-8.49838e-94	-8.75481e-91	-8.27355e-94	1566.34	-93.0707	-90.0578
25	500	0.5	200	5	2	2	5	2	7.99211e+189	Inf	8.68600000000000e-321	4.98201e+72	19697.8	1.8124e+08	3.44712e+07	3191.58	4.29442	8.25825
25	500	1	200	5	2	2	5	2	4.76376e+182	Inf	0	2.09166e+47	-6.16049e-07	-0.00283413	-0.00215617	3200.84	-6.21038	-2.54758
25	1000	0.5	200	5	2	2	5	2	7.99211e+189	Inf	0	0	-5.00547e-72	-9.61177e-68	-2.10299e-67	3625.86	-71.3006	-67.0172
25	1000	1	200	5	2	2	5	2	4.76376e+182	Inf	0	0	2.8033e-65	2.69128e-61	2.35044e-60	3760.26	-64.5523	-60.57
25	2000	0.5	200	5	2	2	5	2	7.99211e+189	Inf	0	0	-5.00547e-72	-9.61177e-68	-2.10299e-67	4899.51	-71.3006	-67.0172
25	2000	1	200	5	2	2	5	2	4.76376e+182	Inf	0	0	2.8033e-65	2.69128e-61	2.35044e-60	4877.1	-64.5523	-60.57
50	500	0.5	200	5	2	2	5	2	Inf	Inf	3.90876e-115	4.98201e+72	40221.1	7.72432e+08	1162026385598850	3634.52	4.60445	8.88786
50	500	1	200	5	2	2	5	2	Inf	Inf	1.38867e-129	2.09166e+47	-1.25791e-06	-0.0120789	-72684.6	3606.09	-5.90035	-1.91797
50	1000	0.5	200	5	2	2	5	2	Inf	Inf	0	0	4.49331e-150	1.76177e-145	6.35353e-138	4028.54	-149.347	-144.754
50	1000	1	200	5	2	2	5	2	Inf	Inf	0	0	-6.51396e-136	-1.27713e-131	-1.84984e-123	4027.62	-135.186	-130.894
50	2000	0.5	200	5	2	2	5	2	Inf	Inf	0	0	4.49331e-150	1.76177e-145	6.35353e-138	5330.04	-149.347	-144.754
50	2000	1	200	5	2	2	5	2	Inf	Inf	0	0	-6.51396e-136	-1.27713e-131	-1.84984e-123	5352.29	-135.186	-130.894
75	500	0.5	200	5	2	2	5	2	Inf	Inf	1.49621e+89	4.98201e+72	9.06262e+32	5.29456e+37	2.16937e+52	4083.42	32.9573	37.7238
75	500	1	200	5	2	2	5	2	Inf	Inf	1.58417e+67	2.09166e+47	-4.58758e+26	-1.34008e+31	-2.19643e+46	4090.94	26.6616	31.1271
75	1000	0.5	200	5	2	2	5	2	Inf	Inf	0	0	6.20185e-229	3.67291e-224	2.97198e-209	4535.04	-228.207	-223.435
75	1000	1	200	5	2	2	5	2	Inf	Inf	0	0	-9.72372e-188	-2.27254e-184	-4.36573e-187	4492.1	-187.012	-183.643
75	2000	0.5	200	5	2	2	5	2	Inf	Inf	0	0	6.20185e-229	3.67291e-224	2.97198e-209	5890.9	-228.207	-223.435
75	2000	1	200	5	2	2	5	2	Inf	Inf	0	0	-9.72372e-188	-2.27254e-184	-4.36573e-187	5403.69	-187.012	-183.643
25	500	0.5	50	10	1	0	0.2	1	2.83963e+295	7.06219e+79	1.75704e-219	0	-2.71181e-27	-2.38025e-24	-1.23528e-27	29.6877	-26.5667	-23.6234
25	500	1	50	10	1	0	0.2	1	1.69306e+288	1.98681e+50	2.09456e-226	0	-4.4532e-14	-1.8144e-11	-2.94426e-14	28.0066	-13.3513	-10.7413
25	1000	0.5	50	10	1	0	0.2	1	2.83963e+295	7.06219e+79	0	0	-2.71181e-27	-2.38025e-24	-1.23528e-27	34.5403	-26.5667	-23.6234
25	1000	1	50	10	1	0	0.2	1	1.69306e+288	1.98681e+50	0	0	-4.4532e-14	-1.8144e-11	-2.94426e-14	34.9729	-13.3513	-10.7413
25	2000	0.5	50	10	1	0	0.2	1	2.83963e+295	7.06219e+79	0	0	-2.71181e-27	-2.38025e-24	-1.23528e-27	56.3169	-26.5667	-23.6234
25	2000	1	50	10	1	0	0.2	1	1.69306e+288	1.98681e+50	0	0	-4.4532e-14	-1.8144e-11	-2.94426e-14	57.4716	-13.3513	-10.7413
50	500	0.5	50	10	1	0	0.2	1	Inf	7.06219e+79	2.11478e+97	0	-2.71181e-27	-2.38025e-24	-2.408e-23	53.3189	-26.5667	-23.6234
50	500	1	50	10	1	0	0.2	1	Inf	1.98681e+50	7.51322e+82	0	-4.4532e-14	-1.8144e-11	-2.94426e-14	53.0817	-13.3513	-10.7413
50	1000	0.5	50	10	1	0	0.2	1	Inf	7.06219e+79	0	0	-2.71181e-27	-2.38025e-24	-1.23528e-27	65.6323	-26.5667	-23.6234
50	1000	1	50	10	1	0	0.2	1	Inf	1.98681e+50	0	0	-4.4532e-14	-1.8144e-11	-2.94426e-14	65.2704	-13.3513	-10.7413
50	2000	0.5	50	10	1	0	0.2	1	Inf	7.06219e+79	0	0	-2.71181e-27	-2.38025e-24	-1.23528e-27	103.605	-26.5667	-23.6234
50	2000	1	50	10	1	0	0.2	1	Inf	1.98681e+50	0	0	-4.4532e-14	-1.8144e-11	-2.94426e-14	109.793	-13.3513	-10.7413
75	500	0.5	50	10	1	0	0.2	1	Inf	7.06219e+79	2.14449e+268	0	1.34253e+30	1.23929e+34	2.51846e+39	103.383	30.1279	34.0932
75	500	1	50	10	1	0	0.2	1	Inf	1.98681e+50	2.27057e+246	0	1.4186e+18	4.09591e+21	4.2227e+26	100.712	18.1519	21.6124
75	1000	0.5	50	10	1	0	0.2	1	Inf	7.06219e+79	1.2419e-88	0	-2.71181e-27	-2.38025e-24	-1.23528e-27	127.117	-26.5667	-23.6234
75	1000	1	50	10	1	0	0.2	1	Inf	1.98681e+50	1.31491e-110	0	-4.4532e-14	-1.8144e-11	-2.94426e-14	127.604	-13.3513	-10.7413
75	2000	0.5	50	10	1	0	0.2	1	Inf	7.06219e+79	0	0	-2.71181e-27	-2.38025e-24	-1.23528e-27	204.549	-26.5667	-23.6234
75	2000	1	50	10	1	0	0.2	1	Inf	1.98681e+50	0	0	-4.4532e-14	-1.8144e-11	-2.94426e-14	207.073	-13.3513	-10.7413
25	500	0.5	100	10	1	0	0.2	1	4.76376e+302	3.61937e+191	1.47392e-212	3.00772e-291	-1.71119e-68	-3.51416e-65	-8.18737e-69	106.626	-67.7667	-64.4542
25	500	1	100	10	1	0	0.2	1	2.83963e+295	6.46997e+131	1.75704e-219	0	-2.3092e-40	-2.29192e-37	-1.8582e-40	107.488	-39.6365	-36.6398
25	1000	0.5	100	10	1	0	0.2	1	4.76376e+302	3.61937e+191	0	0	-1.71119e-68	-3.51416e-65	-8.18737e-69	151.326	-67.7667	-64.4542
25	1000	1	100	10	1	0	0.2	1	2.83963e+295	6.46997e+131	0	0	-2.3092e-40	-2.29192e-37	-1.8582e-40	152.965	-39.6365	-36.6398
25	2000	0.5	100	10	1	0	0.2	1	4.76376e+302	3.61937e+191	0	0	-1.71119e-68	-3.51416e-65	-8.18737e-69	289.449	-67.7667	-64.4542
25	2000	1	100	10	1	0	0.2	1	2.83963e+295	6.46997e+131	0	0	-2.3092e-40	-2.29192e-37	-1.8582e-40	293.977	-39.6365	-36.6398
50	500	0.5	100	10	1	0	0.2	1	Inf	3.61937e+191	5.95259e+111	3.00772e-291	5.08854e+21	9.77e+25	7.16149e+33	137.119	21.7066	25.9899
50	500	1	100	10	1	0	0.2	1	Inf	6.46997e+131	2.11478e+97	0	1.37844e-11	1.32331e-07	38.7998	135.3	-10.8606	-6.87834
50	1000	0.5	100	10	1	0	0.2	1	Inf	3.61937e+191	0	0	-1.71119e-68	-3.51416e-65	-8.18737e-69	188.167	-67.7667	-64.4542
50	1000	1	100	10	1	0	0.2	1	Inf	6.46997e+131	0	0	-2.3092e-40	-2.29192e-37	-1.8582e-40	187.092	-39.6365	-36.6398
50	2000	0.5	100	10	1	0	0.2	1	Inf	3.61937e+191	0	0	-1.71119e-68	-3.51416e-65	-8.18737e-69	348.456	-67.7667	-64.4542
50	2000	1	100	10	1	0	0.2	1	Inf	6.46997e+131	0	0	-2.3092e-40	-2.29192e-37	-1.8582e-40	350.884	-39.6365	-36.6398
75	500	0.5	100	10	1	0	0.2	1	Inf	3.61937e+191	2.02542e+290	3.00772e-291	-5.23239e+85	-9.69591e+89	-1.62264e+95	191.373	85.7187	89.9866
75	500	1	100	10	1	0	0.2	1	Inf	6.46997e+131	2.14449e+268	0	2.86529e+54	2.64164e+58	2.46533e+63	191.799	54.4572	58.4219
75	1000	0.5	100	10	1	0	0.2	1	Inf	3.61937e+191	1.17294e-66	0	-1.71119e-68	-3.51416e-65	-8.18737e-69	255.562	-67.7667	-64.4542
75	1000	1	100	10	1	0	0.2	1	Inf	6.46997e+131	1.2419e-88	0	-2.3092e-40	-2.29192e-37	-1.8582e-40	261.736	-39.6365	-36.6398
75	2000	0.5	100	10	1	0	0.2	1	Inf	3.61937e+191	0	0	-1.71119e-68	-3.51416e-65	-8.18737e-69	464.501	-67.7667	-64.4542
75	2000	1	100	10	1	0	0.2	1	Inf	6.46997e+131	0	0	-2.3092e-40	-2.29192e-37	-1.8582e-40	463.015	-39.6365	-36.6398
25	500	0.5	200	10	1	0	0.2	1	Inf	Inf	1.23641e-205	5.16172e-07	-1.76552e-62	-1.62233e-58	-3.08177e-59	543.562	-61.7531	-57.7899
25	500	1	200	10	1	0	0.2	1	4.76376e+302	Inf	1.47392e-212	1.57583e-128	-2.09111e-81	-2.00744e-77	-1.75363e-76	530.088	-80.6796	-76.6974
25	1000	0.5	200	10	1	0	0.2	1	Inf	Inf	0	0	-2.01256e-88	-3.8641e-84	-8.44084e-84	822.297	-87.6963	-83.413
25	1000	1	200	10	1	0	0.2	1	4.76376e+302	Inf	0	0	-2.09111e-81	-2.00744e-77	-1.75363e-76	819.783	-80.6796	-76.6974
25	2000	0.5	200	10	1	0	0.2	1	Inf	Inf	0	0	-2.01256e-88	-3.8641e-84	-8.44084e-84	1863.82	-87.6963	-83.413
25	2000	1	200	10	1	0	0.2	1	4.76376e+302	Inf	0	0	-2.09111e-81	-2.00744e-77	-1.75363e-76	1962.1	-80.6796	-76.6974
50	500	0.5	200	10	1	0	0.2	1	Inf	Inf	1.6755e+126	5.16172e-07	-1.82538e+148	-7.00945e+152	-1.2845e+160	593.695	148.261	152.846
50	500	1	200	10	1	0	0.2	1	Inf	Inf	5.95259e+111	1.57583e-128	1.67865e+86	3.22301e+90	2.36249e+98	596.951	86.225	90.5083
50	1000	0.5	200	10	1	0	0.2	1	Inf	Inf	0	0	-1.60392e-167	-8.26385e-164	-1.24265e-167	908.81	-166.795	-163.083
50	1000	1	200	10	1	0	0.2	1	Inf	Inf	0	0	2.06379e-108	4.69046e-105	1.69917e-108	921.15	-107.685	-104.329
50	2000	0.5	200	10	1	0	0.2	1	Inf	Inf	0	0	-1.60392e-167	-8.26385e-164	-1.24265e-167	2077.78	-166.795	-163.083
50	2000	1	200	10	1	0	0.2	1	Inf	Inf	0	0	2.06379e-108	4.69046e-105	1.69917e-108	2067.69	-107.685	-104.329
75	500	0.5	200	10	1	0	0.2	1	Inf	Inf	Inf	5.16172e-07	-4.05282e+213	-1.49686e+218	-1.86315e+222	677.112	213.608	218.175
75	500	1	200	10	1	0	0.2	1	Inf	Inf	2.02542e+290	1.57583e-128	3.62473e+150	6.72237e+154	1.85553e+159	684.683	150.559	154.828
75	1000	0.5	200	10	1	0	0.2	1	Inf	Inf	1.10781e-44	0	-2.83853e-139	-1.6577e-134	-6.70229e-120	1026.25	-138.547	-133.78
75	1000	1	200	10	1	0	0.2	1	Inf	Inf	1.17294e-66	0	2.06379e-108	4.69046e-105	1.69917e-108	1027.75	-107.685	-104.329
75	2000	0.5	200	10	1	0	0.2	1	Inf	Inf	0	0	-1.60392e-167	-8.26385e-164	-1.24265e-167	2191.58	-166.795	-163.083
75	2000	1	200	10	1	0	0.2	1	Inf	Inf	0	0	2.06379e-108	4.69046e-105	1.69917e-108	2190	-107.685	-104.329
25	500	0.5	50	10	1	0	0.2	2	2.83963e+295	7.06219e+79	1.75704e-219	0	-1.30292e-26	-1.13661e-23	-5.77933e-27	28.8942	-25.8851	-22.9444
[truncated: 3,833 more rows]
